# Supplementary material for: Production of Plant-Associated Volatiles by Select Model and Industrially Important Streptomyces spp
Source: Microorganisms. 2020 Nov 11;8(11):1767. doi: 10.3390/microorganisms8111767 (PMC7697265; doi:10.3390/microorganisms8111767)
Supplement: Supplementary file 1 [file microorganisms-08-01767-s001.zip]

Archive with 2 entries (2 files):
- Cheng_McCann_Supplemental_Table_S2_2020.csv
- Cheng_McCann_Supplemental_Tables_S1,S3,S4,S5_2020.docx
