# Supplementary material for: Production of Plant-Associated Volatiles by Select Model and Industrially Important Streptomyces spp
Source: Microorganisms. 2020 Nov 11;8(11):1767. doi: 10.3390/microorganisms8111767 (PMC7697265; doi:10.3390/microorganisms8111767)
Supplement: Supplementary file 1 [file microorganisms-08-01767-s001.zip › Cheng_McCann_Supplemental_Table_S2_2020.csv]

strain	peak number	RT	area	percent	class	ID	final_id	Origin	confidence	KovatsR	Kovats_lit	RI-Ril_literature	Reference	alternative	kovats_alt	alt_match	ref_alt	synonym	final_name		Column heading	Meaning
Streptomyces aureofaciens	1	4.212	819300000	16.446	Alkanes, -enes, -ynes	Toluene	Toluene	Medium	high	700	NA	NA	NA	NA					Toluene	NA	strain	Bacterial strain
Streptomyces aureofaciens	2	4.355	134400000	2.697	Ester	Butanoic acid, 2-methyl-, methyl ester	Butanoic acid, 2-methyl-, methyl ester	Medium	high	700	NA	NA	NA	NA				Methyl alpha-methylbutyrate	Methyl alpha-methylbutyrate	NA	RT	retention time
Streptomyces aureofaciens	3	5.568	1.05E+09	21.151	Ketone	2-Pentanone, 4-hydroxy-4-methyl-	2-Pentanone, 4-hydroxy-4-methyl-	Medium	high	833.8	834	-0.2	https://dx.doi.org/10.1002/ffj.1479	NA					2-Pentanone, 4-hydroxy-4-methyl-	https://dx.doi.org/10.1002/ffj.1479	area	area of peak (Counts)
Streptomyces aureofaciens	4	8.493	367800000	7.383	Aldehyde	Benzaldehyde	Benzaldehyde	Medium	high	959	961	-2	https://dx.doi.org/10.1002/(SICI)1099-1026(200003/04)15:2%3C115::AID-FFJ877%3E3.0.CO;2-9	NA					Benzaldehyde	https://dx.doi.org/10.1002/(SICI)1099-1026(200003/04)15:2%3C115::AID-FFJ877%3E3.0.CO;2-9	percent	percentage of total volatile are measured
Streptomyces aureofaciens	5	10.2	357100000	7.168	Alcohol	1-Hexanol, 2-ethyl-	1-Hexanol, 2-ethyl-	Medium	high	1025.6	1025	0.6	https://dx.doi.org/10.1590/S0103-50531998000300010	NA					1-Hexanol, 2-ethyl-	https://dx.doi.org/10.1590/S0103-50531998000300010	class	class of molecule
Streptomyces aureofaciens	6	11.488	116100000	2.33	Alkanes, -enes, -ynes	Cyclohexane, 2-propyl-1,1,3-trimethyl-	Cyclohexane, 2-propyl-1,1,3-trimethyl-	Medium	low	1074.1	NA	NA	NA	NA					Cyclohexane, 2-propyl-1,1,3-trimethyl-	NA	nist_ID	ID suggested by NIST search
Streptomyces aureofaciens	7	11.699	107400000	2.156	Alcohol	3-Isopropyl-2-phenyl-pent-4-en-2-ol	3-Isopropyl-2-phenyl-pent-4-en-2-ol	Medium	low	1082	NA	NA	NA	NA					3-Isopropyl-2-phenyl-pent-4-en-2-ol	NA	Origin	Origin (bacterial or apparatus/media)
Streptomyces aureofaciens	8	12.254	2.11E+08	4.236	Aldehyde	Nonanal	Nonanal	Medium	high	1103.2	1102	1.2	https://dx.doi.org/10.1016/j.bse.2005.11.004	NA					Nonanal	https://dx.doi.org/10.1016/j.bse.2005.11.004	confidence	confidence of ID, i.e. whether by spectral match, spectral match and retention index, or both of these plus injection of a commercial standard
Streptomyces aureofaciens	9	15.804	189100000	3.795	Ketone	Ethanone, 1-(4-ethylphenyl)-	Ethanone, 1-(4-ethylphenyl)-	Medium	high	1262.9	1273.8	-10.9	https://dx.doi.org/10.5194/acp-3-665-2003	NA					Ethanone, 1-(4-ethylphenyl)-	https://dx.doi.org/10.5194/acp-3-665-2003	KovatsR	calculated Kovats retention index
Streptomyces aureofaciens	10	16.201	1.07E+08	2.148	Ketone	Ethanone, 1-(3,4-dimethylphenyl)-	Ethanone, 1-(4-ethylphenyl)-	Medium	low	1284	NA	NA	NA	Ethanone, 1-(4-ethylphenyl)-	1273.8	10.2	https://dx.doi.org/10.5194/acp-3-665-2003		Ethanone, 1-(4-ethylphenyl)-	https://dx.doi.org/10.5194/acp-3-665-2003	Kovats_lit	closest literature-derived Kovats index for a DB-5 equivalent column
Streptomyces aureofaciens	11	16.494	108600000	2.181	Alkanes, -enes, -ynes	Heptacosane	Tridecane	Medium	high	1299.5	1300	-0.5	by definition	NA					Tridecane	by definition	RI-Ri_literature	difference between calculated RI and literature derived RI. Differences ?10 indicate a good match)
Streptomyces aureofaciens	12	17.024	178200000	3.577	Alkanes, -enes, -ynes	5,6,7,8,9,10-Hexahydrobenzocyclooctene	5,6,7,8,9,10-Hexahydrobenzocyclooctene	Medium	low	1333	NA	NA	NA	NA					5,6,7,8,9,10-Hexahydrobenzocyclooctene	NA	Reference	reference for retention index data
Streptomyces aureofaciens	13	17.092	2.45E+08	4.919	Alkanes, -enes, -ynes	5,6,7,8,9,10-Hexahydrobenzocyclooctene	5,6,7,8,9,10-Hexahydrobenzocyclooctene	Medium	low	1337.3	NA	NA	NA	NA					5,6,7,8,9,10-Hexahydrobenzocyclooctene	NA	alternative	alternative identification, by close examination of spectrum and retention index
Streptomyces aureofaciens	14	18.075	105300000	2.114	Alkanes, -enes, -ynes	Tetradecane	Tetradecane	Medium	high	1399.7	1400	-0.3	by definition	NA					Tetradecane	by definition	kovats_alt	Kovats RI of alternative molecule
Streptomyces aureofaciens	15	19.468	200700000	4.028	Alkanes, -enes, -ynes	Octane, 3-ethyl-	Pentadecane	Medium	high	1500.1	1500	0.1	NA	NA					Pentadecane	NA	alt_match	difference between calculated RI and literature derived RI of alternative. Differences ?10 indicate a good match)
Streptomyces aureofaciens	16	19.743	103600000	2.08	Ester	Undecanoic acid, 10-methyl-, methyl ester	Dodecanoic acid, methyl ester	bacterial	high	1521.9	1527	-5.1	https://dx.doi.org/10.1021/jf071442y	Dodecanoic acid, methyl ester	1525	-3.1	https://dx.doi.org/10.1016/j.chroma.2007.02.012		Dodecanoic acid, methyl ester	https://dx.doi.org/10.1016/j.chroma.2007.02.012	ref_alt	reference for retention index data of alternative molecule
Streptomyces aureofaciens	17	20.559	184400000	3.702	Terpene	4-epi-cubedol	Dihydro-cis-?-copaene-8-ol	bacterial	low	1586.6	1128	458.6	my library	Dihydro-cis-?-copaene-8-ol	1595	-8.4	https://webbook.nist.gov/cgi/inchi?ID=C58569258&Mask=2000#ref-2	alpha-muurolene	alpha-muurolene	https://webbook.nist.gov/cgi/inchi?ID=C58569258&Mask=2000#ref-2	final_ID	Final ID of molecule
Streptomyces aureofaciens	18	22.147	134300000	2.696	Ester	Methyl tetradecanoate	Methyl tetradecanoate	Medium	high	1722.5	1718	4.5	https://dx.doi.org/10.1002/jhrc.1240120517	NA					Methyl tetradecanoate	https://dx.doi.org/10.1002/jhrc.1240120517
Streptomyces aureofaciens	19	24.269	258800000	5.194	Ester	Hexadecanoic acid, methyl ester	Hexadecanoic acid, methyl ester	Medium	high	1923.7	1925	-1.3	https://dx.doi.org/10.1002/ffj.1306	NA					Hexadecanoic acid, methyl ester	https://dx.doi.org/10.1002/ffj.1306
Streptomyces avermitilis	1	4.218	1.55E+09	7.122	Alkanes, -enes, -ynes	Toluene	Toluene	Medium	high	700	NA	NA	NA	NA					Toluene	NA
Streptomyces avermitilis	2	4.558	104500000	0.481	Ketone	2-Hexanone	2-Hexanone	Medium	high	700	NA	NA	NA	NA					2-Hexanone	NA
Streptomyces avermitilis	3	4.725	264200000	1.215	Alcohol	3-Hexanol	3-Hexanol	Medium	high	700	NA	NA	NA	NA					3-Hexanol	NA
Streptomyces avermitilis	4	4.796	1.06E+09	4.848	Alcohol	2-Pentanol, 4-methyl-	2-Pentanol, 4-methyl-	Medium	high	700	NA	NA	NA	NA					2-Pentanol, 4-methyl-	NA
Streptomyces avermitilis	5	5.565	594800000	2.735	Ketone	2-Pentanone, 4-hydroxy-4-methyl-	2-Pentanone, 4-hydroxy-4-methyl-	Medium	high	833.7	834	-0.3	https://dx.doi.org/10.1002/ffj.1479	NA					2-Pentanone, 4-hydroxy-4-methyl-	https://dx.doi.org/10.1002/ffj.1479
Streptomyces avermitilis	6	6.248	2.70E+09	12.433	Alcohol	1-Hexanol	1-Hexanol	bacterial	high	864.9	867	-2.1	https://dx.doi.org/10.1016/S0378-8741(98)00148-2	NA					1-Hexanol	https://dx.doi.org/10.1016/S0378-8741(98)00148-2
Streptomyces avermitilis	7	6.415	163700000	0.753	other	1-Hexanol	1-Hexanol	bacterial	high	872.5	874.6	-2.1	https://dx.doi.org/10.5194/acp-3-665-2003	1-Hexanol				1-Hexanol	1-Hexanol	https://dx.doi.org/10.5194/acp-3-665-2003
Streptomyces avermitilis	8	9.417	221600000	1.019	Alcohol	Ethanol, 2-(2-ethoxyethoxy)-	Ethanol, 2-(2-ethoxyethoxy)-	Medium	high	995.9	1006	-10.1	https://dx.doi.org/10.1016/S0021-9673(02)01384-5	NA					Ethanol, 2-(2-ethoxyethoxy)-	https://dx.doi.org/10.1016/S0021-9673(02)01384-5
Streptomyces avermitilis	9	10.195	930700000	4.279	Alcohol	1-Hexanol, 2-ethyl-	1-Hexanol, 2-ethyl-	Medium	high	1025.4	1029	-3.6	https://dx.doi.org/10.1016/j.foodchem.2007.05.047	NA					1-Hexanol, 2-ethyl-	https://dx.doi.org/10.1016/j.foodchem.2007.05.047
Streptomyces avermitilis	10	10.317	140900000	0.648	Alcohol	Benzyl alcohol	Benzyl alcohol	Medium	high	1030	1032	-2	NIST website	NA					Benzyl alcohol	NIST website
Streptomyces avermitilis	11	10.909	1.82E+08	0.837	Alkanes, -enes, -ynes	Nonadecane	Decane, 2-methyl	Medium	high	1052.3	1900	-847.7	Pherobase	possibly decane, 2-methyl-	1062	-9.7	https://webbook.nist.gov/cgi/cbook.cgi?Source=2001GUD%2FDOR201-203&Mask=2000		Decane, 2-methyl	https://webbook.nist.gov/cgi/cbook.cgi?Source=2001GUD%2FDOR201-203&Mask=2000
Streptomyces avermitilis	12	11.133	110200000	0.506	Ketone	Acetophenone	Acetophenone	Medium	high	1060.7	1068	-7.3	Xu et al. 2003	NA					Acetophenone	Xu et al. 2003
Streptomyces avermitilis	13	11.484	111800000	0.514	Alkanes, -enes, -ynes	Cyclopropane, 1-ethyl-2-heptyl-	Cyclopropane, 1-ethyl-2-heptyl-	Medium	low	1074	NA	NA	NA	possibly 1-Decene, 8-methyl	1061	13	NIST library		Cyclopropane, 1-ethyl-2-heptyl-	NIST library
Streptomyces avermitilis	14	11.691	2.25E+08	1.034	Alcohol	Benzenemethanol, .alpha.,.alpha.-dimethyl-	Benzenemethanol, .alpha.,.alpha.-dimethyl-	Medium	high	1081.7	1089.6	-7.9	Xu et al. 2003	NA					Benzenemethanol, .alpha.,.alpha.-dimethyl-	Xu et al. 2003
Streptomyces avermitilis	15	11.966	5.80E+09	26.647	Ester	Benzoic acid, methyl ester	Benzoic acid, methyl ester	Medium	high	1092.1	1100	-7.9	Xu et al. 2003	NA					Benzoic acid, methyl ester	Xu et al. 2003
Streptomyces avermitilis	16	12.16	166600000	0.766	Alkanes, -enes, -ynes	Nonadecane	Undecane	Medium	high	1099.4	1900	-800.6	Pherobase	undecane	1099	0.4			Undecane	Pherobase
Streptomyces avermitilis	17	12.245	663600000	3.051	Aldehyde	Nonanal	Nonanal	Medium	high	1102.8	1103	-0.2	Pherobase	NA					Nonanal	Pherobase
Streptomyces avermitilis	18	12.449	402400000	1.85	Alcohol	Phenylethyl Alcohol	Phenylethyl Alcohol	bacterial	high	1111.2	1112	-0.8	NIST website	NA					Phenylethyl Alcohol	NIST website
Streptomyces avermitilis	19	13.136	175100000	0.805	Ester	4-Hydroxymandelic acid, ethyl ester, di-TMS	4-Hydroxymandelic acid, ethyl ester, di-TMS	Medium	low	1139.3	NA	NA	NA	NA					4-Hydroxymandelic acid, ethyl ester, di-TMS	NA
Streptomyces avermitilis	20	13.765	140900000	0.648	Aldehyde	Benzaldehyde, 4-ethyl-	Benzaldehyde, 4-ethyl-	Medium	high	1165.1	1163	2.1	NIST website	NA					Benzaldehyde, 4-ethyl-	NIST website
Streptomyces avermitilis	21	14.438	584900000	2.689	Ester	Methyl salicylate	Methyl salicylate	Medium	high	1192.7	1193	-0.3	NIST website	NA					Methyl salicylate	NIST website
Streptomyces avermitilis	22	14.611	214100000	0.984	Alkanes, -enes, -ynes	Dodecane	Dodecane	Medium	high	1199.8	1199	0.8	Pherobase	NA					Dodecane	Pherobase
Streptomyces avermitilis	23	14.703	117600000	0.541	Aldehyde	Decanal	Decanal	Medium	high	1204.6	1401-1413	NA	Pherobase	NA					Decanal	Pherobase
Streptomyces avermitilis	24	15.434	2.06E+08	0.947	Ester	2-Fluorobenzoic acid. heptadecyl ester	2-Fluorobenzoic acid. heptadecyl ester	Medium	low	1243.3	NA	NA	NA	NA					2-Fluorobenzoic acid. heptadecyl ester	NA
Streptomyces avermitilis	25	15.801	415100000	1.908	Ketone	Ethanone, 1-(4-ethylphenyl)-	Ethanone, 1-(4-ethylphenyl)-	Medium	high	1262.8	1273	-10.2	NIST website	NA					Ethanone, 1-(4-ethylphenyl)-	NIST website
Streptomyces avermitilis	26	16.057	2.91E+08	1.338	Alkanes, -enes, -ynes	Pentadecane	2,6,11-trimethyl-dodecane	Medium	high	1276.4	1500	-223.6	Pherobase	2,6,11-trimethyl-dodecane	1275	1.4	NIST library		2,6,11-trimethyl-dodecane	NIST library
Streptomyces avermitilis	27	16.196	202600000	0.932	Ketone	Ethanone, 1-(3,4-dimethylphenyl)-	Ethanone, 1-(3,4-dimethylphenyl)-	Medium	high	1283.7	NA	NA	NA	possibly Ethanone, 1-(4-ethylphenyl)-	1273	10.7			Ethanone, 1-(3,4-dimethylphenyl)-	NA
Streptomyces avermitilis	28	16.495	232300000	1.068	Alkanes, -enes, -ynes	Tetracontane, 3,5,24-trimethyl-	Dodecane	Medium	high	1299.6	NA	NA	NA	Tridecane	1300	-0.4			Dodecane	NA
Streptomyces avermitilis	29	16.852	1.50E+08	0.689	Alkanes, -enes, -ynes	Heptadecane	decane, 2,3,5,8-tetramethyl	Medium	high	1322.1	1700	-377.9	Pherobase	decane, 2,3,5,8-tetramethyl					decane, 2,3,5,8-tetramethyl	Pherobase
Streptomyces avermitilis	30	16.9	123700000	0.569	Terpene	5,6,7,8,9,10-Hexahydrobenzocyclooctene	5,6,7,8,9,10-Hexahydrobenzocyclooctene	Medium	low	1325.2	NA	NA	NA	NA					5,6,7,8,9,10-Hexahydrobenzocyclooctene	NA
Streptomyces avermitilis	31	17.022	293900000	1.351	Terpene	Naphthalene, 1,2,3,4-tetrahydro-2,6-dimethyl-	Naphthalene, 1,2,3,4-tetrahydro-2,6-dimethyl-	Medium	low	1332.9	NA	NA	NA	NA					Naphthalene, 1,2,3,4-tetrahydro-2,6-dimethyl-	NA
Streptomyces avermitilis	32	17.09	305200000	1.403	Terpene	5,6,7,8,9,10-Hexahydrobenzocyclooctene	5,6,7,8,9,10-Hexahydrobenzocyclooctene	Medium	low	1337.2	NA	NA	NA	NA					5,6,7,8,9,10-Hexahydrobenzocyclooctene	NA
Streptomyces avermitilis	33	17.243	209100000	0.961	Terpene	(-)-Aristolene	(-)-Aristolene	Medium	low	1346.9	1429	-82.1	NIST website	NA					(-)-Aristolene	NIST website
Streptomyces avermitilis	34	18.073	156500000	0.719	Alkanes, -enes, -ynes	Tetradecane	Tetradecane	Medium	high	1399.6	1399	0.6	my library	NA					Tetradecane	my library
Streptomyces avermitilis	35	18.386	1.01E+09	4.64	Terpene	4a(2H)-Naphthalenol, octahydro-4,8a-dimethyl-,(4.alpha.,4a.alpha.,8a.beta.)-	4a(2H)-Naphthalenol, octahydro-4,8a-dimethyl-,(4.alpha.,4a.alpha.,8a.beta.)-	bacterial	high	1422.1	1423	-0.9	NIST website	NA				geosmin	geosmin	NIST website
Streptomyces avermitilis	36	19.103	2.76E+08	1.269	Ester	Fluoroacetic acid, dodecyl ester	Fluoroacetic acid, dodecyl ester	Medium	low	1473.8	NA	NA	NA	1-Dodecanol	1474	-0.2	my library		Fluoroacetic acid, dodecyl ester	my library
Streptomyces avermitilis	37	19.311	204800000	0.942	Terpene	Heptadecane	Germacrene D	Medium	low	1488.8	1700	-211.2	my library	possibly Germacrene D	1484	4.8			Germacrene D	my library
Streptomyces avermitilis	38	19.467	251400000	1.156	Alkanes, -enes, -ynes	Oxalic acid, dodecyl 2-ethylhexyl ester	Pentadecane	Medium	high	1500	NA	NA	NA	pentadecane	1500	0			Pentadecane	NA
Streptomyces avermitilis	39	19.542	113900000	0.524	Phenol	7,9-Di-tertbutyl-1-oxaspiro[4,5]deca-6,9-dien-8-one	Phenol, 2,5-bis(1,1-dimethylethyl)-	Medium	low	1505.9	NA	NA	NA	Phenol, 2,5-bis(1,1-dimethylethyl)-	1514	-8.1			Phenol, 2,5-bis(1,1-dimethylethyl)-	NA
Streptomyces avermitilis	40	19.746	112200000	0.516	Ester	Undecanoic acid, 10-methyl-, methyl ester	Dodecanoic acid, methyl ester	Medium	low	1522.1	NA	NA	NA	Dodecanoic acid, methyl ester	1521	1.1	my library	methyl dodecanoate	methyl dodecanoate	my library
Streptomyces avermitilis	41	19.906	159700000	0.734	Alkanes, -enes, -ynes	Tetracosane	Tetracosane	Medium	low	1534.8	366-389	NA	NIST website	NA					Tetracosane	NIST website
Streptomyces avermitilis	42	21.024	201200000	0.925	Phenol	2,6-Bis(1,1-dimethylethyl)-4-(1-oxopropyl)phenol	2,6-Bis(1,1-dimethylethyl)-4-(1-oxopropyl)phenol	Medium	low	1625.2	1644	-18.8	RTX-5 Pherobase	NA					2,6-Bis(1,1-dimethylethyl)-4-(1-oxopropyl)phenol	RTX-5 Pherobase
Streptomyces avermitilis	43	24.269	219200000	1.008	Ester	Hexadecanoic acid, methyl ester	Hexadecanoic acid, methyl ester	Medium	high	1923.7	1925	-1.3	NA	NA					Hexadecanoic acid, methyl ester	NA
Streptomyces clavuligerus	1	4.22	1.20E+09	6.856	Alkanes, -enes, -ynes	Toluene	Toluene	Medium	high	700	NA	NA	NA	NA					Toluene	NA
Streptomyces clavuligerus	2	5.573	474200000	2.707	Ketone	2-Pentanone, 4-hydroxy-4-methyl-	2-Pentanone, 4-hydroxy-4-methyl-	Medium	high	834	834	0	https://dx.doi.org/10.1002/ffj.1479	NA					2-Pentanone, 4-hydroxy-4-methyl-	https://dx.doi.org/10.1002/ffj.1479
Streptomyces clavuligerus	3	8.496	220300000	1.257	Aldehyde	Benzaldehyde	Benzaldehyde	Medium	high	959.1	961	-1.9	NIST website	NA					Benzaldehyde	NIST website
Streptomyces clavuligerus	4	9.425	254600000	1.453	Alcohol	Ethanol, 2-(2-ethoxyethoxy)-	Ethanol, 2-(2-ethoxyethoxy)-	Medium	high	996.2	1006	-9.8	https://dx.doi.org/10.1016/S0021-9673(02)01384-5	NA					Ethanol, 2-(2-ethoxyethoxy)-	https://dx.doi.org/10.1016/S0021-9673(02)01384-5
Streptomyces clavuligerus	5	10.2	922600000	5.266	Alcohol	1-Hexanol, 2-ethyl-	1-Hexanol, 2-ethyl-	Medium	high	1025.6	1029	-3.4	https://dx.doi.org/10.1016/j.foodchem.2007.05.047	NA					1-Hexanol, 2-ethyl-	https://dx.doi.org/10.1016/j.foodchem.2007.05.047
Streptomyces clavuligerus	6	10.332	358400000	2.045	other	Eucalyptol	Eucalyptol	Medium	high	1030.6	1030	0.6	Xu et al. - 2003	NA					Eucalyptol	Xu et al. - 2003
Streptomyces clavuligerus	7	11.142	128700000	0.734	Ketone	Acetophenone	Acetophenone	Medium	high	1061.1	1068	-6.9	Xu et al. 2003	NA					Acetophenone	Xu et al. 2003
Streptomyces clavuligerus	8	11.336	308400000	1.76	Alcohol	p-Cresol	p-Cresol	bacterial	high	1068.4	1072	-3.6	Pherobase	NA					p-Cresol	Pherobase
Streptomyces clavuligerus	9	11.488	190900000	1.089	other	Oxirane, [[(2-ethylhexyl)oxy]methyl]-	Oxirane, [[(2-ethylhexyl)oxy]methyl]-	Medium	low	1074.1	NA	NA	NA	NA					Oxirane, [[(2-ethylhexyl)oxy]methyl]-	NA
Streptomyces clavuligerus	10	11.696	237500000	1.356	Alcohol	Benzenemethanol, .alpha.,.alpha.-dimethyl-	Benzenemethanol, .alpha.,.alpha.-dimethyl-	Medium	high	1081.9	1089.6	-7.7	Xu et al. 2003	NA					Benzenemethanol, .alpha.,.alpha.-dimethyl-	Xu et al. 2003
Streptomyces clavuligerus	11	12.253	7.66E+08	4.372	Aldehyde	Nonanal	Nonanal	Medium	high	1103.2	1103.2	0	Xu et al. 2003	NA					Nonanal	Xu et al. 2003
Streptomyces clavuligerus	12	12.457	134500000	0.768	Alcohol	Phenylethyl Alcohol	Phenylethyl Alcohol	Medium	high	1111.5	1112	-0.5	NIST website	NA					Phenylethyl Alcohol	NIST website
Streptomyces clavuligerus	13	13.144	208100000	1.188	other	2-Hydrazino-4,6-dimethylpyrimidine ditms peak 1	2-Hydrazino-4,6-dimethylpyrimidine ditms peak 1	Medium	low	1139.7	NA	NA	NA	NA					2-Hydrazino-4,6-dimethylpyrimidine ditms peak 1	NA
Streptomyces clavuligerus	14	13.77	125200000	0.714	Aldehyde	Benzaldehyde, 4-ethyl-	Benzaldehyde, 4-ethyl-	Medium	high	1165.3	1163	2.3	NIST website	NA					Benzaldehyde, 4-ethyl-	NIST website
Streptomyces clavuligerus	15	14.44	145100000	0.828	Ester	Methyl salicylate	Methyl salicylate	Medium	high	1192.7	1193	-0.3	NIST website	NA					Methyl salicylate	NIST website
Streptomyces clavuligerus	16	14.617	189400000	1.081	Alkanes, -enes, -ynes	Tetradecane	Dodecane	Medium	high	1200	1116	84	my library	dodecane	1199	1			Dodecane	my library
Streptomyces clavuligerus	17	14.708	277600000	1.584	Aldehyde	Decanal	Decanal	Medium	high	1204.8	1206.6	-1.8	Xu et al. 2003	NA					Decanal	Xu et al. 2003
Streptomyces clavuligerus	18	15.439	268900000	1.535	Ester	2-Fluorobenzoic acid. heptadecyl ester	2-Fluorobenzoic acid. heptadecyl ester	Medium	low	1243.6	NA	NA	NA	NA					2-Fluorobenzoic acid. heptadecyl ester	NA
Streptomyces clavuligerus	19	15.807	345900000	1.974	Ketone	Ethanone, 1-(4-ethylphenyl)-	Ethanone, 1-(4-ethylphenyl)-	Medium	high	1263.1	1273.8	-10.7	NIST website	NA					Ethanone, 1-(4-ethylphenyl)-	NIST website
Streptomyces clavuligerus	20	16.061	285100000	1.627	Alkanes, -enes, -ynes	Heptadecane	2,6,11-trimethyl-dodecane	Medium	high	1276.6	1700	-423.4	Flavornet	2,6,11-trimethyl-dodecane	1275	1.6			2,6,11-trimethyl-dodecane	Flavornet
Streptomyces clavuligerus	21	16.198	117400000	0.67	Ketone	Ethanone, 1-(4-ethylphenyl)-	Ethanone, 1-(4-ethylphenyl)-	Medium	low	1283.8	1273.8	10	NIST website	NA					Ethanone, 1-(4-ethylphenyl)-	NIST website
Streptomyces clavuligerus	22	16.493	4.42E+08	2.523	Alkanes, -enes, -ynes	Sulfurous acid, decyl 2-pentyl ester	Tridecane	Medium	high	1299.5	1300	-0.5	by definition	Tridecane	1300	-0.5			Tridecane	by definition
Streptomyces clavuligerus	23	16.854	136300000	0.778	Alkanes, -enes, -ynes	Heptadecane, 2,6,10,14-tetramethyl-	decane, 2,3,5,8-tetramethyl	Medium	high	1322.3	1318	4.3	https://dx.doi.org/10.1002/rcm.2665	1322					decane, 2,3,5,8-tetramethyl	https://dx.doi.org/10.1002/rcm.2665
Streptomyces clavuligerus	24	17.024	244200000	1.394	Alkanes, -enes, -ynes	5,6,7,8,9,10-Hexahydrobenzocyclooctene	5,6,7,8,9,10-Hexahydrobenzocyclooctene	Medium	low	1333	NA	NA	NA	NA					5,6,7,8,9,10-Hexahydrobenzocyclooctene	NA
Streptomyces clavuligerus	25	17.088	451800000	2.579	other	1,2,4-Metheno-1H-cyclobuta[b]cyclopenta[d]furan, 2,2a,3a,4,6a,6b-hexahydro-3a-methyl-	1,2,4-Metheno-1H-cyclobuta[b]cyclopenta[d]furan, 2,2a,3a,4,6a,6b-hexahydro-3a-methyl-	Medium	low	1337.1	NA	NA	NA	NA					1,2,4-Metheno-1H-cyclobuta[b]cyclopenta[d]furan, 2,2a,3a,4,6a,6b-hexahydro-3a-methyl-	NA
Streptomyces clavuligerus	26	17.656	1.48E+08	0.844	Ester	Propanoic acid, 2-methyl-, 3-hydroxy-2,4,4-trimethylpentyl ester	Propanoic acid, 2-methyl-, 2-ethyl-3-hydroxyhexyl ester	Medium	high	1373.1	1373	0.1	https://dx.doi.org/10.1021/jf00034a029	Propanoic acid, 2-methyl-, 2-ethyl-3-hydroxyhexyl ester	1373	0.1			Propanoic acid, 2-methyl-, 2-ethyl-3-hydroxyhexyl ester	https://dx.doi.org/10.1021/jf00034a029
Streptomyces clavuligerus	27	18.075	404300000	2.308	Alkanes, -enes, -ynes	Tetradecane	Tetradecane	Medium	high	1399.7	1400	-0.3	Xu et al. 2003	NA					Tetradecane	Xu et al. 2003
Streptomyces clavuligerus	28	18.197	152500000	0.87	Aldehyde	Dodecanal	Dodecanal	Medium	high	1408.4	1401	7.4	my library	NA					Dodecanal	my library
Streptomyces clavuligerus	29	18.353	142100000	0.811	other	1H-Benzocycloheptene, 2,4a,5,6,7,8,9,9a-octahydro-3,5,5-trimethyl-9-methylene-, (4aS-cis)-	1H-Benzocycloheptene, 2,4a,5,6,7,8,9,9a-octahydro-3,5,5-trimethyl-9-methylene-, (4aS-cis)-	bacterial	low	1419.7	1427	-7.3	https://dx.doi.org/10.1002/ptr.1093	possibly Geosmin				alpha-himachalene	alpha-himachalene	https://dx.doi.org/10.1002/ptr.1093
Streptomyces clavuligerus	30	18.741	106900000	0.61	Ketone	2-Piperidinone, N-[4-bromo-n-butyl]-	2-Piperidinone, N-[4-bromo-n-butyl]-	Medium	low	1447.7	1974	-526.3	NA	NA					2-Piperidinone, N-[4-bromo-n-butyl]-	NA
Streptomyces clavuligerus	31	18.805	110900000	0.633	other	1-Octadecanesulphonyl chloride	1-Octadecanesulphonyl chloride	medium	low	1452.3	3400	-1947.7	Habibulla & Wilfred - 2016	NA					1-Octadecanesulphonyl chloride	Habibulla & Wilfred - 2016
Streptomyces clavuligerus	32	18.975	188200000	1.074	Ketone	2,5-Cyclohexadiene-1,4-dione, 2,6-bis(1,1-dimethylethyl)-	2,5-Cyclohexadiene-1,4-dione, 2,6-bis(1,1-dimethylethyl)-	Medium	high	1464.5	1472	-7.5	https://dx.doi.org/10.1016/j.chroma.2006.05.050	NA					2,5-Cyclohexadiene-1,4-dione, 2,6-bis(1,1-dimethylethyl)-	https://dx.doi.org/10.1016/j.chroma.2006.05.050
Streptomyces clavuligerus	33	19.105	343800000	1.962	Alcohol	1-Dodecanol	1-Dodecanol	Medium	high	1473.9	1474	-0.1	https://dx.doi.org/10.1016/j.bse.2006.09.009	NA					1-Dodecanol	https://dx.doi.org/10.1016/j.bse.2006.09.009
Streptomyces clavuligerus	34	19.312	2.19E+08	1.25	Terpene	Eicosane	Eicosane	Medium	low	1488.8	2000	-511.2	Flavornet						Eicosane	Flavornet
Streptomyces clavuligerus	35	19.366	1.85E+08	1.056	Alcohol	2-Methyl-Z,Z-3,13-octadecadienol	2-Methyl-Z,Z-3,13-octadecadienol	Medium	low	1492.7	NA	NA	NA	NA					2-Methyl-Z,Z-3,13-octadecadienol	NA
Streptomyces clavuligerus	36	19.468	972100000	5.548	Alkanes, -enes, -ynes	Octane, 3-ethyl-	Pentadecane	Medium	high	1500.1	1500	0.1	by definition	NA					Pentadecane	by definition
Streptomyces clavuligerus	37	19.547	138300000	0.789	Phenol	Phenol, 2,4-bis(1,1-dimethylethyl)-	Phenol, 2,4-bis(1,1-dimethylethyl)-	Medium	high	1506.3	1512	-5.7	https://dx.doi.org/10.1016/S0031-9422(00)00213-2	NA					Phenol, 2,4-bis(1,1-dimethylethyl)-	https://dx.doi.org/10.1016/S0031-9422(00)00213-2
Streptomyces clavuligerus	38	19.741	223400000	1.275	Ester	Dodecanoic acid, methyl ester	Dodecanoic acid, methyl ester	Medium	high	1521.7	1521	0.7	my library	NA					Dodecanoic acid, methyl ester	my library
Streptomyces clavuligerus	39	20.587	197200000	1.126	Ester	Propanoic acid, 2-methyl-, 1-(1,1-dimethylethyl)-2-methyl-1,3-propanediyl ester	Pentanoic acid, 2,2,4-trimethyl-3-carboxyisopropyl, isobutyl ester	Medium	high	1588.8	1581	7.8	https://dx.doi.org/10.1021/jf0478511	Pentanoic acid, 2,2,4-trimethyl-3-carboxyisopropyl, isobutyl ester	1581	7.8			Pentanoic acid, 2,2,4-trimethyl-3-carboxyisopropyl, isobutyl ester	https://dx.doi.org/10.1021/jf0478511
Streptomyces clavuligerus	40	20.631	135600000	0.774	other	4-Trifluoroacetoxyhexadecane	4-Trifluoroacetoxyhexadecane	Medium	low	1592.3	1813	-220.7	https://webbook.nist.gov/cgi/cbook.cgi?Source=2009ZAI%2339865M&Mask=2000	NA					4-Trifluoroacetoxyhexadecane	https://webbook.nist.gov/cgi/cbook.cgi?Source=2009ZAI%2339865M&Mask=2000
Streptomyces clavuligerus	41	20.686	249100000	1.422	Ester	2-Ethylhexyl 2-ethylhexanoate	2-Ethylhexyl 2-ethylhexanoate	Medium	low	1596.7	NA	NA	NA	NA					2-Ethylhexyl 2-ethylhexanoate	NA
Streptomyces clavuligerus	42	20.723	246100000	1.404	Alkanes, -enes, -ynes	Heptadecane	Hexadecane	Medium	high	1599.6	1600	-0.4	by definition	hexadecane					Hexadecane	by definition
Streptomyces clavuligerus	43	20.873	247500000	1.413	Ester	Cyclopropanecarboxylic-2,2,3,3-tetramethyl acid,-(1-ethyl-octyl) ester	Cyclopropanecarboxylic-2,2,3,3-tetramethyl acid,-(1-ethyl-octyl) ester	bacterial	low	1612.4	NA	NA	NA	NA					Cyclopropanecarboxylic-2,2,3,3-tetramethyl acid,-(1-ethyl-octyl) ester	NA
Streptomyces clavuligerus	44	21.022	405100000	2.312	Phenol	2,6-Bis(1,1-dimethylethyl)-4-(1-oxopropyl)phenol	2,6-Bis(1,1-dimethylethyl)-4-(1-oxopropyl)phenol	Medium	high	1625.1	1644	-18.9	my library	NA					2,6-Bis(1,1-dimethylethyl)-4-(1-oxopropyl)phenol	my library
Streptomyces clavuligerus	45	21.087	169300000	0.967	Ester	2,6-Bis(1,1-dimethylethyl)-4-(1-oxopropyl)phenol	2,6-Bis(1,1-dimethylethyl)-4-(1-oxopropyl)phenol	Medium	low	1630.6	NA	NA	NA	NA					2,6-Bis(1,1-dimethylethyl)-4-(1-oxopropyl)phenol	NA
Streptomyces clavuligerus	46	21.285	105800000	0.604	other	Heptadecane	unknown	Medium	low	1647.5	1700	-52.5	my library	NA					unknown	my library
Streptomyces clavuligerus	47	21.465	117400000	0.67	Alcohol	Hexadecen-1-ol, trans-9-	Hexadecen-1-ol, trans-9-	bacterial	low	1592.4	1863	-270.6	https://dx.doi.org/10.1590/S0103-50532000000600007	Cetene	1588	4.4	https://dx.doi.org/10.1002/ffj.1495		Cetene	https://dx.doi.org/10.1002/ffj.1495
Streptomyces clavuligerus	48	21.897	127200000	0.726	Alkanes, -enes, -ynes	Octadecane	heptadecane	Medium	high	1699.7	1800	-100.3	by definition	heptadecane	1700	-0.3	by definition		heptadecane	by definition
Streptomyces clavuligerus	49	22.026	135400000	0.773	Ester	Benzoic acid, 2-ethylhexyl ester	Benzoic acid, 2-ethylhexyl ester	Medium	high	1711.4	1708.9	2.5	NA	NA					Benzoic acid, 2-ethylhexyl ester	NA
Streptomyces clavuligerus	50	22.145	961900000	5.49	Ester	Methyl tetradecanoate	Methyl tetradecanoate	Medium	high	1722.3	1719	3.3	https://dx.doi.org/10.1016/S0031-9422(98)00459-2	NA					Methyl tetradecanoate	https://dx.doi.org/10.1016/S0031-9422(98)00459-2
Streptomyces clavuligerus	51	24.267	2.52E+09	14.367	Ester	Hexadecanoic acid, methyl ester	Hexadecanoic acid, methyl ester	Medium	high	1923.5	1925	-1.5	He, Li, Yan et al. 2013	NA					Hexadecanoic acid, methyl ester	He, Li, Yan et al. 2013
Streptomyces clavuligerus	52	26.196	1.37E+08	0.782	Ester	2-Ethylhexyl methyl isophthalate	2-Ethylhexyl methyl isophthalate	Medium	low	NA	NA	NA	NA	NA					2-Ethylhexyl methyl isophthalate	NA
Streptomyces coelicolor M145	1	4.211	713900000	26.075	Alkanes, -enes, -ynes	Toluene	Toluene		high	700	NA	NA	NA	NA					Toluene	NA
Streptomyces coelicolor M145	2	4.351	167700000	6.126	Ester	Butanoic acid, 2-methyl-, methyl ester	Butanoic acid, 2-methyl-, methyl ester	bacterial	high	700	NA	NA	NA	NA				Methyl alpha-methylbutyrate	Methyl alpha-methylbutyrate	NA
Streptomyces coelicolor M145	3	5.571	176100000	6.434	Ketone	2-Pentanone, 4-hydroxy-4-methyl-	2-Pentanone, 4-hydroxy-4-methyl-	Medium	high	833.9	834	-0.1	https://dx.doi.org/10.1002/ffj.1479	NA					2-Pentanone, 4-hydroxy-4-methyl-	https://dx.doi.org/10.1002/ffj.1479
Streptomyces coelicolor M145	4	10.198	211800000	7.735	Alcohol	1-Hexanol, 2-ethyl-	1-Hexanol, 2-ethyl-	Medium	high	1025.6	1029	-3.4	https://dx.doi.org/10.1016/j.foodchem.2007.05.047	NA					1-Hexanol, 2-ethyl-	https://dx.doi.org/10.1016/j.foodchem.2007.05.047
Streptomyces coelicolor M145	5	12.255	186200000	6.801	Aldehyde	Nonanal	Nonanal	Medium	high	1103.2	1103	0.2	Xu et al. 2003	NA					Nonanal	Xu et al. 2003
Streptomyces coelicolor M145	6	15.804	199400000	7.283	Ketone	Ethanone, 1-(4-ethylphenyl)-	Ethanone, 1-(4-ethylphenyl)-	Medium	high	1262.9	1273.8	-10.9	NIST website	NA					Ethanone, 1-(4-ethylphenyl)-	NIST website
Streptomyces coelicolor M145	7	16.06	124900000	4.563	Alkanes, -enes, -ynes	Pentadecane	2,6,11-trimethyl-dodecane	Medium	high	1276.5	1504	-227.5	Choi - 2003	2,6,11-trimethyl-dodecane	1275	1.5			2,6,11-trimethyl-dodecane	Choi - 2003
Streptomyces coelicolor M145	8	16.202	111200000	4.061	Ketone	Ethanone, 1-(4-ethylphenyl)-	Ethanone, 1-(4-ethylphenyl)-	Medium	low	1284	1273.8	10.2	NIST website	NA					Ethanone, 1-(4-ethylphenyl)-	NIST website
Streptomyces coelicolor M145	9	16.495	111100000	4.056	Alkanes, -enes, -ynes	4,4-Dipropylheptane	Tridecane	Medium	high	1299.6	NA	NA	NA	NA					Tridecane	NA
Streptomyces coelicolor M145	10	18.076	104200000	3.806	Alkanes, -enes, -ynes	Tetradecane	Tetradecane	Medium	high	1399.7	1399	0.7	Pherobase	NA					Tetradecane	Pherobase
Streptomyces coelicolor M145	11	18.385	177400000	6.479	Terpene	4a(2H)-Naphthalenol, octahydro-4,8a-dimethyl-,(4.alpha.,4a.alpha.,8a.beta.)-	4a(2H)-Naphthalenol, octahydro-4,8a-dimethyl-,(4.alpha.,4a.alpha.,8a.beta.)-	bacterial	high	1422	1423	-1	NIST website	NA				geosmin	geosmin	NIST website
Streptomyces coelicolor M145	12	19.47	2.30E+08	8.399	Alkanes, -enes, -ynes	Octane, 3-ethyl-	Pentadecane	Medium	high	1500.2	NA	NA	NA	pentadecane	1500	0.2			Pentadecane	NA
Streptomyces coelicolor M145	13	21.897	103700000	3.788	Alkanes, -enes, -ynes	Valtrate	Heptadecane	Medium	high	1699.7	NA	NA	NA	heptadecane	1700	-0.3			Heptadecane	NA
Streptomyces coelicolor M145	14	26.199	120300000	4.393	other	2-Ethylhexyl methyl isophthalate	2-Ethylhexyl methyl isophthalate		low	NA	NA	NA	NA	NA					2-Ethylhexyl methyl isophthalate	NA
Streptomyces exfoliatus	1	4.213	765300000	2.385	Alkanes, -enes, -ynes	Toluene	Toluene		high	700	NA	NA	NA	NA					Toluene	NA
Streptomyces exfoliatus	2	5.566	286300000	0.892	Ketone	2-Pentanone, 4-hydroxy-4-methyl-	2-Pentanone, 4-hydroxy-4-methyl-	Medium	high	833.7	834	-0.3	https://dx.doi.org/10.1002/ffj.1479	NA					2-Pentanone, 4-hydroxy-4-methyl-	https://dx.doi.org/10.1002/ffj.1479
Streptomyces exfoliatus	3	10.023	181500000	0.566	Terpene	2-Methyl-2-bornene	2-Methyl-2-bornene	bacterial	high	1019	1021	-2	my library	NA					2-Methyl-2-bornene	my library
Streptomyces exfoliatus	4	10.192	6.38E+08	1.988	Alcohol	1-Hexanol, 2-ethyl-	1-Hexanol, 2-ethyl-	Medium	high	1025.3	1029	-3.7	https://dx.doi.org/10.1016/j.foodchem.2007.05.047	NA					1-Hexanol, 2-ethyl-	https://dx.doi.org/10.1016/j.foodchem.2007.05.047
Streptomyces exfoliatus	5	10.315	262100000	0.817	Alcohol	Benzyl alcohol	Benzyl alcohol	Medium	high	1030	1032	-2	NA	NA					Benzyl alcohol	NA
Streptomyces exfoliatus	6	12.164	946100000	2.948	Alkanes, -enes, -ynes	Undecane	Undecane	Medium	high	1099.5	1099	0.5	Pherobase	NA					Undecane	Pherobase
Streptomyces exfoliatus	7	12.249	401400000	1.251	Aldehyde	Nonanal	Nonanal	Medium	high	1103	1103	0	Pherobase	NA					Nonanal	Pherobase
Streptomyces exfoliatus	8	12.45	493800000	1.539	Alcohol	Phenylethyl Alcohol	Phenylethyl Alcohol	bacterial	high	1111.2	1112	-0.8	NIST website	NA					Phenylethyl Alcohol	NIST website
Streptomyces exfoliatus	9	13.14	110800000	0.345	other	p-Trimethylsilyloxyphenyl-(trimethylsilyloxy)trimethylsilylacrylate	p-Trimethylsilyloxyphenyl-(trimethylsilyloxy)trimethylsilylacrylate	Medium	low	1139.5	NA	NA	NA	NA					p-Trimethylsilyloxyphenyl-(trimethylsilyloxy)trimethylsilylacrylate	NA
Streptomyces exfoliatus	10	14.425	1.07E+10	33.263	Terpene	2-Methylisoborneol	2-Methylisoborneol	bacterial	high	1192.1	1197	-4.9	NIST website	NA					2-Methylisoborneol	NIST website
Streptomyces exfoliatus	11	14.618	3.30E+09	10.278	Alkanes, -enes, -ynes	Dodecane	Dodecane	Medium	high	1200.1	1199	1.1	Pherobase	NA					Dodecane	Pherobase
Streptomyces exfoliatus	12	14.707	152500000	0.475	Aldehyde	Decanal	Decanal	Medium	high	1204.8	1200	4.8	Pherobase	NA					Decanal	Pherobase
Streptomyces exfoliatus	13	15.438	237400000	0.74	other	2-Fluorobenzoic acid. heptadecyl ester	2-Fluorobenzoic acid. heptadecyl ester	Medium	low	1243.5	NA	NA	NA	NA					2-Fluorobenzoic acid. heptadecyl ester	NA
Streptomyces exfoliatus	14	16.057	208300000	0.649	Alkanes, -enes, -ynes	Pentadecane	2,6,11-trimethyl-dodecane	Medium	high	1276.4	1500	-223.6	Pherobase	2,6,11-trimethyl-dodecane	1275	1.4			2,6,11-trimethyl-dodecane	Pherobase
Streptomyces exfoliatus	15	16.352	104400000	0.326	Alkanes, -enes, -ynes	5-Octadecene, (E)-	1-tridecene	Medium	high	1292	NA	NA	NA	1-tridecene	1292	0			1-tridecene	NA
Streptomyces exfoliatus	16	16.502	2.60E+09	8.112	Alkanes, -enes, -ynes	Tridecane	Tridecane	Medium	high	1299.9	1291	8.9	my library	NA					Tridecane	my library
Streptomyces exfoliatus	17	16.76	130800000	0.407	Alkanes, -enes, -ynes	Tetracontane, 3,5,24-trimethyl-	Tetracontane, 3,5,24-trimethyl-	Medium	low	1316.3	3995	-2678.7	NA	NA					Tetracontane, 3,5,24-trimethyl-	NA
Streptomyces exfoliatus	18	16.852	149600000	0.466	Alkanes, -enes, -ynes	Heptadecane, 2,6,10,14-tetramethyl-	decane, 2,3,5,8-tetramethyl	Medium	high	1322.1	NA	NA	NA	decane, 2,3,5,8-tetramethyl	1322	0.1			decane, 2,3,5,8-tetramethyl	NA
Streptomyces exfoliatus	19	17.022	201400000	0.628	Alkanes, -enes, -ynes	5,6,7,8,9,10-Hexahydrobenzocyclooctene	5,6,7,8,9,10-Hexahydrobenzocyclooctene	Medium	low	1332.9	NA	NA	NA	NA					5,6,7,8,9,10-Hexahydrobenzocyclooctene	NA
Streptomyces exfoliatus	20	17.09	268700000	0.837	Alkanes, -enes, -ynes	5,6,7,8,9,10-Hexahydrobenzocyclooctene	5,6,7,8,9,10-Hexahydrobenzocyclooctene	Medium	low	1337.2	NA	NA	NA	NA					5,6,7,8,9,10-Hexahydrobenzocyclooctene	NA
Streptomyces exfoliatus	21	17.256	108500000	0.338	Alkanes, -enes, -ynes	Heptylcyclohexane	Heptylcyclohexane	Medium	high	1347.7	1345	2.7	NIST website	NA					Heptylcyclohexane	NIST website
Streptomyces exfoliatus	22	17.631	154200000	0.481	Ester	Sulfurous acid, butyl dodecyl ester	Sulfurous acid, butyl dodecyl ester	Medium	low	1371.5	NA	NA	NA	NA					Sulfurous acid, butyl dodecyl ester	NA
Streptomyces exfoliatus	23	17.818	127600000	0.398	Alkanes, -enes, -ynes	1H-Benzocycloheptene, 2,4a,5,6,7,8,9,9a-octahydro-3,5,5-trimethyl-9-methylene-, (4aS-cis)-	1H-Benzocycloheptene, 2,4a,5,6,7,8,9,9a-octahydro-3,5,5-trimethyl-9-methylene-, (4aS-cis)-	Medium	low	1383.4	1440	-56.6	NIST website	NA				alpha-himachalene	alpha-himachalene	NIST website
Streptomyces exfoliatus	24	18.076	571200000	1.78	Alkanes, -enes, -ynes	Tetradecane	Tetradecane	Medium	high	1399.7	1399	0.7	my library	NA					Tetradecane	my library
Streptomyces exfoliatus	25	18.385	855200000	2.665	Terpene	trans-1,10-Dimethyl-trans-9-decalinol	geosmin	bacterial	high	1422	1423	-1	NA	NA				geosmin	geosmin	NA
Streptomyces exfoliatus	26	18.926	115600000	0.36	Alkanes, -enes, -ynes	Heptadecane, 2,6,10,14-tetramethyl-	Heptadecane, 2,6,10,14-tetramethyl-	Medium	low	1461	NA	NA	NA	NA					Heptadecane, 2,6,10,14-tetramethyl-	NA
Streptomyces exfoliatus	27	18.974	200600000	0.625	other	Tetradecane, 2,6,10-trimethyl-	2,5-Cyclohexadiene-1,4-dione, 2,6-bis(1,1-dimethylethyl)-	Medium	low	1464.5	NA	NA	my library	2,5-Cyclohexadiene-1,4-dione, 2,6-bis(1,1-dimethylethyl)-	1464.5	0			2,5-Cyclohexadiene-1,4-dione, 2,6-bis(1,1-dimethylethyl)-	my library
Streptomyces exfoliatus	28	19.106	1.33E+09	4.159	Alcohol	1-Dodecanol	1-Dodecanol	Medium	high	1474	1474	0	NIST website	NA					1-Dodecanol	NIST website
Streptomyces exfoliatus	29	19.314	1.76E+08	0.548	Alkanes, -enes, -ynes	Nonadecane	Nonadecane	Medium	low	1489	1900	-411	Pherobase	possibly Germacrene D	1484	5			Nonadecane	Pherobase
Streptomyces exfoliatus	30	19.358	124700000	0.389	Aldehyde	E-14-Hexadecenal	E-14-Hexadecenal	Medium	low	1492.1	NA	NA	NA	NA					E-14-Hexadecenal	NA
Streptomyces exfoliatus	31	19.467	908800000	2.832	Alkanes, -enes, -ynes	Oxalic acid, dodecyl 2-ethylhexyl ester	Pentadecane	Medium	high	1500	NA	NA	NA	pentadecane	1500	0			Pentadecane	NA
Streptomyces exfoliatus	32	19.742	199800000	0.623	Ester	Dodecanoic acid, methyl ester	Dodecanoic acid, methyl ester	Medium	high	1521.8	1521	0.8	NIST website	NA					Dodecanoic acid, methyl ester	NIST website
Streptomyces exfoliatus	33	19.848	100300000	0.312	Alcohol	1-Octanol, 2-butyl-	1-Octanol, 2-butyl-	Medium	low	1530.2	1277	253.2	NIST website	NA					1-Octanol, 2-butyl-	NIST website
Streptomyces exfoliatus	34	19.906	105100000	0.327	Alkanes, -enes, -ynes	Heptadecane	NA, some branched HC	Medium	low	1534.8	1700	-165.2	Pherobase	NA					NA, some branched HC	Pherobase
Streptomyces exfoliatus	35	20.12	107100000	0.334	Alkanes, -enes, -ynes	Pentadecane, 5-methyl-	Pentadecane, 5-methyl-	Medium	high	1551.8	1551	0.8	NIST website	NA					Pentadecane, 5-methyl-	NIST website
Streptomyces exfoliatus	36	20.198	138600000	0.432	Alkanes, -enes, -ynes	Cyclohexane, nonadecyl-	Cyclohexane, nonadecyl-	Medium	low	1558	NA	NA	NA	NA					Cyclohexane, nonadecyl-	NA
Streptomyces exfoliatus	37	20.586	325400000	1.014	Ester	Propanoic acid, 2-methyl-, 1-(1,1-dimethylethyl)-2-methyl-1,3-propanediyl ester	Pentanoic acid, 2,2,4-trimethyl-3-carboxyisopropyl, isobutyl ester	Medium	low	1588.7	NA	NA	NA	Pentanoic acid, 2,2,4-trimethyl-3-carboxyisopropyl, isobutyl ester	1581	7.7			Pentanoic acid, 2,2,4-trimethyl-3-carboxyisopropyl, isobutyl ester	NA
Streptomyces exfoliatus	38	20.684	158200000	0.493	Ester	2-Ethylhexyl 2-ethylhexanoate	2-Ethylhexyl 2-ethylhexanoate	Medium	low	1596.5	NA	NA	NA	NA					2-Ethylhexyl 2-ethylhexanoate	NA
Streptomyces exfoliatus	39	20.725	242700000	0.756	Alkanes, -enes, -ynes	Heptadecane	Hexadecane	Medium	high	1599.8	1700	-100.2	Pherobase	hexadecane	1600	-0.2			Hexadecane	Pherobase
Streptomyces exfoliatus	40	21.025	238400000	0.743	Phenol	2,6-Bis(1,1-dimethylethyl)-4-(1-oxopropyl)phenol	2,6-Bis(1,1-dimethylethyl)-4-(1-oxopropyl)phenol	Medium	high	1625.3	1635	-9.7	Pherobase	NA					2,6-Bis(1,1-dimethylethyl)-4-(1-oxopropyl)phenol	Pherobase
Streptomyces exfoliatus	41	21.181	974200000	3.036	Terpene	cubedol	cubenol	bacterial	high	1638.6	1589	49.6	NA	cubenol	1642	-3.4	https://dx.doi.org/10.1002/ffj.1298		cubenol	https://dx.doi.org/10.1002/ffj.1298
Streptomyces exfoliatus	42	21.32	751200000	2.341	Terpene	2-Naphthalenemethanol, decahydro-.alpha.,.alpha.,4a-trimethyl-8-methylene-, [2R-(2.alpha.,4a.alpha.,8a.beta.)]-	2-Naphthalenemethanol, decahydro-.alpha.,.alpha.,4a-trimethyl-8-methylene-, [2R-(2.alpha.,4a.alpha.,8a.beta.)]-	bacterial	high	1650.5	1649	1.5	NIST website	NA				beta-eudesmol	beta-eudesmol	NIST website
Streptomyces exfoliatus	43	21.895	130500000	0.407	Alkanes, -enes, -ynes	Heptadecane	Heptadecane	Medium	high	1699.5	1700	-0.5	Pherobase	NA					Heptadecane	Pherobase
Streptomyces exfoliatus	44	22.028	102800000	0.321	Ester	Benzoic acid, 2-ethylhexyl ester	Benzoic acid, 2-ethylhexyl ester	Medium	high	1711.6	1708.9	2.7	NA	NA					Benzoic acid, 2-ethylhexyl ester	NA
Streptomyces exfoliatus	45	22.143	204700000	0.638	Ester	Methyl tetradecanoate	Methyl tetradecanoate	Medium	high	1722.1	1719	3.1	my library	NA					Methyl tetradecanoate	my library
Streptomyces exfoliatus	46	24.266	614300000	1.914	Ester	Hexadecanoic acid, methyl ester	Hexadecanoic acid, methyl ester	Medium	high	1923.4	1925	-1.6	my library	NA					Hexadecanoic acid, methyl ester	my library
Streptomyces exfoliatus	47	25.466	439900000	1.371	Ketone	Oxacycloheptadec-8-en-2-one, (8Z)	Oxacycloheptadec-8-en-2-one, (8Z)		low	NA	NA	NA	NA	NA					Oxacycloheptadec-8-en-2-one, (8Z)	NA
Streptomyces exfoliatus	48	26.197	464900000	1.449	other	2-Ethylhexyl methyl isophthalate	2-Ethylhexyl methyl isophthalate		low	NA	NA	NA	NA	NA					2-Ethylhexyl methyl isophthalate	NA
Streptomyces griseofuscus	1	4.221	831100000	5.942	Alkanes, -enes, -ynes	Toluene	Toluene		high	700	NA	NA	NA	NA					Toluene	NA
Streptomyces griseofuscus	2	4.361	285800000	2.044	Ester	Butanoic acid, 2-methyl-, methyl ester	Butanoic acid, 2-methyl-, methyl ester		high	700	NA	NA	NA	NA				Methyl alpha-methylbutyrate	Methyl alpha-methylbutyrate	NA
Streptomyces griseofuscus	3	4.663	153900000	1.1	Alcohol	Cyclopentanol, 1-methyl-	Cyclopentanol, 1-methyl-		low	700	NA	NA	NA	NA					Cyclopentanol, 1-methyl-	NA
Streptomyces griseofuscus	4	4.731	145700000	1.041	Alcohol	3-Hexanol	3-Hexanol		low	700	NA	NA	NA	NA					3-Hexanol	NA
Streptomyces griseofuscus	5	4.758	1.13E+08	0.808	Alcohol	2-Methyl-2,3-pentanediol	2-Methyl-2,3-pentanediol		low	700	NA	NA	NA	NA					2-Methyl-2,3-pentanediol	NA
Streptomyces griseofuscus	6	4.803	102800000	0.735	Alcohol	2-Pentanol, 4-methyl-	2-Pentanol, 4-methyl-		low	700	NA	NA	NA	NA					2-Pentanol, 4-methyl-	NA
Streptomyces griseofuscus	7	4.894	214300000	1.532	Ketone	2-Hydroxy-3-pentanone	2-Hydroxy-3-pentanone	bacterial	high	803	817	-14	my library	NA					2-Hydroxy-3-pentanone	my library
Streptomyces griseofuscus	8	5.574	390900000	2.795	Ketone	2-Pentanone, 4-hydroxy-4-methyl-	2-Pentanone, 4-hydroxy-4-methyl-	Medium	high	834.1	834	0.1	https://dx.doi.org/10.1002/ffj.1479	NA					2-Pentanone, 4-hydroxy-4-methyl-	https://dx.doi.org/10.1002/ffj.1479
Streptomyces griseofuscus	9	6.244	2.98E+08	2.131	Alcohol	1-Hexanol	1-Hexanol	bacterial	high	864.7	865	-0.3	my library	NA					1-Hexanol	my library
Streptomyces griseofuscus	10	10.198	228800000	1.636	Alcohol	1-Hexanol, 2-ethyl-	1-Hexanol, 2-ethyl-	Medium	high	1025.6	1029	-3.4	https://dx.doi.org/10.1016/j.foodchem.2007.05.047	NA					1-Hexanol, 2-ethyl-	https://dx.doi.org/10.1016/j.foodchem.2007.05.047
Streptomyces griseofuscus	11	12.173	842400000	6.023	Alkanes, -enes, -ynes	Undecane	Undecane	Medium	high	1099.9	1099	0.9	my library	NA					Undecane	my library
Streptomyces griseofuscus	12	12.255	161500000	1.154	Aldehyde	Nonanal	Nonanal	Medium	high	1103.2	1103	0.2	my library	NA					Nonanal	my library
Streptomyces griseofuscus	13	12.459	102600000	0.733	Alcohol	Phenylethyl Alcohol	Phenylethyl Alcohol	Medium	high	1111.6	1112	-0.4	NIST website	NA					Phenylethyl Alcohol	NIST website
Streptomyces griseofuscus	14	14.413	2.97E+09	21.199	Terpene	2-Methylisoborneol	2-Methylisoborneol	bacterial	high	1191.6	1197	-5.4	NA	NA					2-Methylisoborneol	NA
Streptomyces griseofuscus	15	14.621	2.78E+09	19.854	Alkanes, -enes, -ynes	Dodecane	Dodecane	Medium	high	1200.2	1199	1.2	NA	NA					Dodecane	NA
Streptomyces griseofuscus	16	16.355	127100000	0.909	Alkanes, -enes, -ynes	3-Tetradecene, (E)-	1-tridecene	Medium	high	1292.2	NA	NA	NA	1-tridecene	1292	0.2	NIST library		1-tridecene	NIST library
Streptomyces griseofuscus	17	16.505	2.04E+09	14.568	Alkanes, -enes, -ynes	Tridecane	Tridecane	Medium	high	1300.1	1291	9.1	my library	NA					Tridecane	my library
Streptomyces griseofuscus	18	17.025	150100000	1.073	Alkanes, -enes, -ynes	5,6,7,8,9,10-Hexahydrobenzocyclooctene	5,6,7,8,9,10-Hexahydrobenzocyclooctene	Medium	low	1333.1	NA	NA	NA	NA					5,6,7,8,9,10-Hexahydrobenzocyclooctene	NA
Streptomyces griseofuscus	19	17.093	197900000	1.415	Alkanes, -enes, -ynes	5,6,7,8,9,10-Hexahydrobenzocyclooctene	5,6,7,8,9,10-Hexahydrobenzocyclooctene	Medium	low	1337.4	NA	NA	NA	NA					5,6,7,8,9,10-Hexahydrobenzocyclooctene	NA
Streptomyces griseofuscus	20	18.075	2.93E+08	2.094	Alkanes, -enes, -ynes	Hexadecane	Tetradecane	Medium	high	1399.7	1600	-200.3	my library	tetradecane	1399	0.7			Tetradecane	my library
Streptomyces griseofuscus	21	18.385	336800000	2.408	Terpene	4a(2H)-Naphthalenol, octahydro-4,8a-dimethyl-,(4.alpha.,4a.alpha.,8a.beta.)-	4a(2H)-Naphthalenol, octahydro-4,8a-dimethyl-,(4.alpha.,4a.alpha.,8a.beta.)-	bacterial	high	1422	1423	-1	my library	NA				geosmin	geosmin	my library
Streptomyces griseofuscus	22	19.105	878300000	6.279	Alcohol	Cyclododecane	1-dodecanol	Medium	high	1473.9	1242	231.9	my library	1-dodecanol	1474	-0.1	NIST library		1-dodecanol	NIST library
Streptomyces griseofuscus	23	19.466	224300000	1.603	Alkanes, -enes, -ynes	Heptadecane, 2,6-dimethyl-	Pentadecane	Medium	high	1499.9	NA	NA	NA	pentadecane	1500	-0.1	NIST library		Pentadecane	NIST library
Streptomyces griseofuscus	24	20.585	129300000	0.925	Ester	Propanoic acid, 2-methyl-, 1-(1,1-dimethylethyl)-2-methyl-1,3-propanediyl ester	Pentanoic acid, 2,2,4-trimethyl-3-carboxyisopropyl, isobutyl ester	Medium	high	1588.7	NA	NA	NA	Pentanoic acid, 2,2,4-trimethyl-3-carboxyisopropyl, isobutyl ester	1581	7.7	NIST library		Pentanoic acid, 2,2,4-trimethyl-3-carboxyisopropyl, isobutyl ester	NIST library
Streptomyces hygroscopicus 15873	1	4.226	1.41E+09	5.585	Alkanes, -enes, -ynes	Toluene	Toluene		high	700	NA	NA	NA	NA					Toluene	NA
Streptomyces hygroscopicus 15873	2	5.583	1.13E+08	0.446	Ketone	2-Pentanone, 4-hydroxy-4-methyl-	2-Pentanone, 4-hydroxy-4-methyl-	Medium	high	834.5	834	0.5	https://dx.doi.org/10.1002/ffj.1479	NA					2-Pentanone, 4-hydroxy-4-methyl-	https://dx.doi.org/10.1002/ffj.1479
Streptomyces hygroscopicus 15873	3	10.2	230600000	0.911	Alcohol	1-Hexanol, 2-ethyl-	1-Hexanol, 2-ethyl-	Medium	high	1025.6	1029	-3.4	https://dx.doi.org/10.1016/j.foodchem.2007.05.047	NA					1-Hexanol, 2-ethyl-	https://dx.doi.org/10.1016/j.foodchem.2007.05.047
Streptomyces hygroscopicus 15873	4	11.696	182100000	0.719	other	Bicyclo[3.1.1]heptan-3-ol, 2,6,6-trimethyl-, (1.alpha.,2.beta.,3.alpha.,5.alpha.)-	Bicyclo[3.1.1]heptan-3-ol, 2,6,6-trimethyl-, (1.alpha.,2.beta.,3.alpha.,5.alpha.)-	Medium	low	1081.9	NA	NA	NA	NA					Bicyclo[3.1.1]heptan-3-ol, 2,6,6-trimethyl-, (1.alpha.,2.beta.,3.alpha.,5.alpha.)-	NA
Streptomyces hygroscopicus 15873	5	12.254	385100000	1.521	Aldehyde	Nonanal	Nonanal	Medium	high	1103.2	1103	0.2	my library	NA					Nonanal	my library
Streptomyces hygroscopicus 15873	6	14.447	1.57E+08	0.62	Ester	Methyl salicylate	Methyl salicylate	Medium	high	1193	1193	0	my library	NA					Methyl salicylate	my library
Streptomyces hygroscopicus 15873	7	14.617	106900000	0.422	Alkanes, -enes, -ynes	Tetradecane	Dodecane	Medium	high	1200	1116	84	Choi 2003	Dodecane	1199	1			Dodecane	Choi 2003
Streptomyces hygroscopicus 15873	8	14.709	111700000	0.441	Aldehyde	Decanal	Decanal	Medium	high	1204.9	1206	-1.1	Xu et al 2003	NA					Decanal	Xu et al 2003
Streptomyces hygroscopicus 15873	9	15.297	202200000	0.799	Terpene	1H-Indene, 1-ethylideneoctahydro-7a-methyl-, (1Z,3a.alpha.,7a.beta.)-	1H-Indene, 1-ethylideneoctahydro-7a-methyl-, (1Z,3a.alpha.,7a.beta.)-	bacterial	low	1236.1	1239	-2.9	http://www.chemspider.com/Chemical-Structure.4523154.html		1239	-2.9	http://www.chemspider.com/Chemical-Structure.4523154.html		1H-Indene, 1-ethylideneoctahydro-7a-methyl-, (1Z,3a.alpha.,7a.beta.)-	http://www.chemspider.com/Chemical-Structure.4523154.html
Streptomyces hygroscopicus 15873	10	15.375	162700000	0.643	Terpene	1H-Indene, 1-ethylideneoctahydro-7a-methyl-, cis-	1H-Indene, 1-ethylideneoctahydro-7a-methyl-, cis-	bacterial	low	1240.2	1239	1.2	NA		1239	1.2	http://www.chemspider.com/Chemical-Structure.4523154.html		1H-Indene, 1-ethylideneoctahydro-7a-methyl-, cis-	http://www.chemspider.com/Chemical-Structure.4523154.html
Streptomyces hygroscopicus 15873	11	15.443	121600000	0.481	other	2-Fluorobenzoic acid. heptadecyl ester	2-Fluorobenzoic acid. heptadecyl ester	Medium	low	1243.8	NA	NA	NA	NA					2-Fluorobenzoic acid. heptadecyl ester	NA
Streptomyces hygroscopicus 15873	12	15.997	285500000	1.128	other	Cyclohexanebutanal, 2-methyl-3-oxo-, cis-	Cyclohexanebutanal, 2-methyl-3-oxo-, cis-	bacterial	low	1273.2	1509	-235.8	https://webbook.nist.gov/cgi/cbook.cgi?Source=2014KUR%2FMIT000-000&Mask=2000	cogeijerene possibly, a geosmin side product	1282	-8.8	Supporting info Rabe, Citron, Dickschat - 2013 - Volatile terpenes from actinomycetes A biosynthetic study correlating chemical alyses to genome data		Cyclohexanebutanal, 2-methyl-3-oxo-, cis-	Supporting info Rabe, Citron, Dickschat - 2013 - Volatile terpenes from actinomycetes A biosynthetic study correlating chemical alyses to genome data
Streptomyces hygroscopicus 15873	13	16.062	127300000	0.503	Alkanes, -enes, -ynes	Nonadecane	2,6,11-trimethyl-dodecane	Medium	high	1276.6	1900	-623.4	Pherobase	2,6,11-trimethyl-dodecane	1275	1.6	NIST library		2,6,11-trimethyl-dodecane	NIST library
Streptomyces hygroscopicus 15873	14	16.497	158900000	0.628	Alkanes, -enes, -ynes	Hexadecane	Tridecane	Medium	high	1299.7	1600	-300.3	Pherobase	Tridecane	1300	-0.3			Tridecane	Pherobase
Streptomyces hygroscopicus 15873	15	16.905	108600000	0.429	Alkanes, -enes, -ynes	5,6,7,8,9,10-Hexahydrobenzocyclooctene	5,6,7,8,9,10-Hexahydrobenzocyclooctene	Medium	low	1325.5	NA	NA	NA	NA					5,6,7,8,9,10-Hexahydrobenzocyclooctene	NA
Streptomyces hygroscopicus 15873	16	17.027	244600000	0.966	Alkanes, -enes, -ynes	5,6,7,8,9,10-Hexahydrobenzocyclooctene	5,6,7,8,9,10-Hexahydrobenzocyclooctene	Medium	low	1333.2	NA	NA	NA	NA					5,6,7,8,9,10-Hexahydrobenzocyclooctene	NA
Streptomyces hygroscopicus 15873	17	17.092	386600000	1.527	Alkanes, -enes, -ynes	5,6,7,8,9,10-Hexahydrobenzocyclooctene	5,6,7,8,9,10-Hexahydrobenzocyclooctene	Medium	low	1337.3	NA	NA	NA	NA					5,6,7,8,9,10-Hexahydrobenzocyclooctene	NA
Streptomyces hygroscopicus 15873	18	18.078	252100000	0.996	Alkanes, -enes, -ynes	Tetradecane	Tetradecane	Medium	high	1399.9	1399	0.9	Pherobase	NA					Tetradecane	Pherobase
Streptomyces hygroscopicus 15873	19	18.404	9.72E+09	38.401	Terpene	trans-1,10-Dimethyl-trans-9-decalinol	geosmin	bacterial	high	1423.4	1423	0.4	NA	NA				geosmin	geosmin	NA
Streptomyces hygroscopicus 15873	20	18.564	105200000	0.416	Terpene	1H-3a,7-Methanoazulene, octahydro-3,8,8-trimethyl-6-methylene-, [3R-(3.alpha.,3a.beta.,7.beta.,8a.alpha.)]-	1H-3a,7-Methanoazulene, octahydro-3,8,8-trimethyl-6-methylene-, [3R-(3.alpha.,3a.beta.,7.beta.,8a.alpha.)]-	bacterial	low	1434.9	1424	10.9	NIST website	beta-cedrene				beta cedrene	beta cedrene	NIST website
Streptomyces hygroscopicus 15873	21	18.635	232600000	0.919	other	4,4-Dimethyl-3-(3-methylbut-3-enylidene)-2-methylenebicyclo[4.1.0]heptane	4,4-Dimethyl-3-(3-methylbut-3-enylidene)-2-methylenebicyclo[4.1.0]heptane	bacterial	low	1440	NA	NA	NA	NA				beta-Vatirenene	beta-Vatirenene	NA
Streptomyces hygroscopicus 15873	22	18.782	5.10E+08	2.015	Terpene	1H-Indene, 1-ethylideneoctahydro-7a-methyl-, cis-	1H-Indene, 1-ethylideneoctahydro-7a-methyl-, cis-	bacterial	low	1450.6	NA	NA	NA	NA					1H-Indene, 1-ethylideneoctahydro-7a-methyl-, cis-	NA
Streptomyces hygroscopicus 15873	23	18.866	2.86E+08	1.13	Terpene	4,7-Methanoazulene, 1,2,3,4,5,6,7,8-octahydro-1,4,9,9-tetramethyl-, [1S-(1.alpha.,4.alpha.,7.alpha.)]-	4,7-Methanoazulene, 1,2,3,4,5,6,7,8-octahydro-1,4,9,9-tetramethyl-, [1S-(1.alpha.,4.alpha.,7.alpha.)]-	bacterial	low	1456.7	1406	50.7	NIST website	NA				beta-patchoulene	beta-patchoulene	NIST website
Streptomyces hygroscopicus 15873	24	18.975	173300000	0.684	Terpene	Aromadendrene oxide-(2)	Aromadendrene oxide-(2)	bacterial	low	1464.5	1678	-213.5	my library	NA					Aromadendrene oxide-(2)	my library
Streptomyces hygroscopicus 15873	25	19.023	228200000	0.901	Terpene	Cadina-1(10),6,8-triene	Cadina-1(10),6,8-triene	bacterial	low	1468	1519	-51	https://dx.doi.org/10.1007/s10661-011-2158-8	NA				calamene	calamene	https://dx.doi.org/10.1007/s10661-011-2158-8
Streptomyces hygroscopicus 15873	26	19.087	533400000	2.107	Terpene	2H-3,9a-Methano-1-benzoxepin, octahydro-2,2,5a,9-tetramethyl-, [3R-(3.alpha.,5a.alpha.,9.alpha.,9a.alpha.)]-	2H-3,9a-Methano-1-benzoxepin, octahydro-2,2,5a,9-tetramethyl-, [3R-(3.alpha.,5a.alpha.,9.alpha.,9a.alpha.)]-	bacterial	high	1472.6	1475	-2.4	NIST website	NA				dihydro-beta-agarofuran	dihydro-beta-agarofuran	NIST website
Streptomyces hygroscopicus 15873	27	19.152	113700000	0.449	other	3-Tetradecanynoic acid	6-Methyl-cyclodec-5-enol	bacterial	low	1477.3	NA	NA	NA	6-Methyl-cyclodec-5-enol	1459	18.3	http://www.chemspider.com/Chemical-Structure.4521174.html		6-Methyl-cyclodec-5-enol	http://www.chemspider.com/Chemical-Structure.4521174.html
Streptomyces hygroscopicus 15873	28	19.322	4.43E+08	1.75	Terpene	1H-Cyclopenta[1,3]cyclopropa[1,2]benzene, octahydro-7-methyl-3-methylene-4-(1-methylethyl)-, [3aS-(3a.alpha.,3b.beta.,4.beta.,7.alpha.,7aS*)]-	Germacrene D	bacterial	low	1489.5	1426	63.5	NIST website	Germacrene D	1484	5.5	NIST library; my library		Germacrene D	NIST library; my library
Streptomyces hygroscopicus 15873	29	19.469	597400000	2.36	Alkanes, -enes, -ynes	Octane, 3-ethyl-	Pentadecane	Medium	high	1500.2	NA	NA	NA	NA					Pentadecane	NA
Streptomyces hygroscopicus 15873	30	19.54	127200000	0.502	Phenol	7,9-Di-tertbutyl-1-oxaspiro[4,5]deca-6,9-dien-8-one	Phenol, 2,5-bis(1,1-dimethylethyl)-	Medium	high	1505.8	NA	NA	NA	Phenol, 2,5-bis(1,1-dimethylethyl)-	1514	-8.2			Phenol, 2,5-bis(1,1-dimethylethyl)-	NA
Streptomyces hygroscopicus 15873	31	19.754	417100000	1.648	Terpene	2H-3,9a-Methano-1-benzoxepin, octahydro-2,2,5a,9-tetramethyl-, [3R-(3.alpha.,5a.alpha.,9.alpha.,9a.alpha.)]-	2H-3,9a-Methano-1-benzoxepin, octahydro-2,2,5a,9-tetramethyl-, [3R-(3.alpha.,5a.alpha.,9.alpha.,9a.alpha.)]-	Medium	low	1522.8	1475	47.8	NIST website	possibly isolongifolan-8-ol	1531	-8.2	NIST		2H-3,9a-Methano-1-benzoxepin, octahydro-2,2,5a,9-tetramethyl-, [3R-(3.alpha.,5a.alpha.,9.alpha.,9a.alpha.)]-	NIST
Streptomyces hygroscopicus 15873	32	20.506	437400000	1.728	other	Hexanoic acid, tridec-2-ynyl ester	Hexanoic acid, tridec-2-ynyl ester	bacterial	low	1582.4	NA	NA	NA	NA				allyl caproate	allyl caproate	NA
Streptomyces hygroscopicus 15873	33	20.686	142900000	0.564	Ester	2-Ethylhexyl 2-ethylhexanoate	2-Ethylhexyl 2-ethylhexanoate	Medium	low	1596.7	NA	NA	NA	NA					2-Ethylhexyl 2-ethylhexanoate	NA
Streptomyces hygroscopicus 15873	34	20.727	200900000	0.794	Alkanes, -enes, -ynes	Heptadecane	Hexadecane	Medium	high	1599.9	1700	-100.1	Pherobase	hexadecane	1600	-0.1			Hexadecane	Pherobase
Streptomyces hygroscopicus 15873	35	21.026	222500000	0.879	Phenol	2,6-Bis(1,1-dimethylethyl)-4-(1-oxopropyl)phenol	2,6-Bis(1,1-dimethylethyl)-4-(1-oxopropyl)phenol	Medium	high	1625.4	1644	-18.6	Pherobase	NA					2,6-Bis(1,1-dimethylethyl)-4-(1-oxopropyl)phenol	Pherobase
Streptomyces hygroscopicus 15873	36	21.111	297200000	1.174	Terpene	Cholestan-3-one, cyclic 1,2-ethanediyl aetal, (5.beta.)-	Cholestan-3-one, cyclic 1,2-ethanediyl aetal, (5.beta.)-	bacterial	low	1632.7	NA	NA	NA	NA				cholestan-3-one	cholestan-3-one	NA
Streptomyces hygroscopicus 15873	37	21.237	1.95E+09	7.699	Terpene	6-Isopropenyl-4,8a-dimethyl-1,2,3,5,6,7,8,8a-octahydro-naphthalen-2-ol	Cedren-13-ol,8-	Medium	high	1643.4	1690	-46.6	NIST website	Cedren-13-ol,8-	1657	-13.6			Cedren-13-ol,8-	NIST website
Streptomyces hygroscopicus 15873	38	21.325	2.16E+09	8.521	Terpene	2-Naphthalenemethanol, decahydro-.alpha.,.alpha.,4a-trimethyl-8-methylene-, [2R-(2.alpha.,4a.alpha.,8a.beta.)]-	2-Naphthalenemethanol, decahydro-.alpha.,.alpha.,4a-trimethyl-8-methylene-, [2R-(2.alpha.,4a.alpha.,8a.beta.)]-	bacterial	high	1650.9	1649	1.9	NIST website	NA				beta-eudesmol	beta-eudesmol	NIST website
Streptomyces hygroscopicus 15873	39	21.54	107400000	0.424	Terpene	Aromadendrene oxide-(2)	Aromadendrene oxide-(2)	Medium	high	1669.2	1678	-8.8	my library	NA					Aromadendrene oxide-(2)	my library
Streptomyces hygroscopicus 15873	40	21.897	101800000	0.402	Alkanes, -enes, -ynes	Heptadecane	Heptadecane	Medium	high	1699.7	1700	-0.3	Pherobase	NA					Heptadecane	Pherobase
Streptomyces hygroscopicus 15873	41	21.971	510900000	2.018	Ketone	2,2,7,7-Tetramethyltricyclo[6.2.1.0(1,6)]undec-4-en-3-one	2,2,7,7-Tetramethyltricyclo[6.2.1.0(1,6)]undec-4-en-3-one	Medium	low	1706.4	1730	-23.6	NIST website	NA					2,2,7,7-Tetramethyltricyclo[6.2.1.0(1,6)]undec-4-en-3-one	NIST website
Streptomyces hygroscopicus 15873	42	22.145	223500000	0.883	Ester	Methyl tetradecanoate	Methyl tetradecanoate	Medium	high	1722.3	1719	3.3	my library	NA					Methyl tetradecanoate	my library
Streptomyces hygroscopicus 15873	43	22.713	103400000	0.408	other	Hexanoic acid, tridec-2-ynyl ester	Hexanoic acid, tridec-2-ynyl ester	Medium	low	1774.2	NA	NA	NA	NA					Hexanoic acid, tridec-2-ynyl ester	NA
Streptomyces hygroscopicus 15873	44	24.267	217400000	0.859	Ester	Hexadecanoic acid, methyl ester	Hexadecanoic acid, methyl ester	Medium	high	1923.5	1925	-1.5	He, Li, Yan et al. 2003	NA					Hexadecanoic acid, methyl ester	He, Li, Yan et al. 2003
Streptomyces hygroscopicus 15873	45	26.198	405100000	1.6	other	2-Ethylhexyl methyl isophthalate	2-Ethylhexyl methyl isophthalate		low	NA	NA	NA	NA	NA					2-Ethylhexyl methyl isophthalate	NA
Streptomyces lividans TK24	1	4.221	831100000	5.942	Alkanes, -enes, -ynes	Toluene	Toluene		high	700	NA	NA	NA	NA					Toluene	NA
Streptomyces lividans TK24	2	4.361	285800000	2.044	Ester	Butanoic acid, 2-methyl-, methyl ester	Butanoic acid, 2-methyl-, methyl ester		high	700	NA	NA	NA	NA				methyl alpha-methylbutyrate	methyl alpha-methylbutyrate	NA
Streptomyces lividans TK24	3	4.663	153900000	1.1	Alcohol	Cyclopentanol, 1-methyl-	Cyclopentanol, 1-methyl-		low	700	NA	NA	NA	NA					Cyclopentanol, 1-methyl-	NA
Streptomyces lividans TK24	4	4.731	145700000	1.041	Alcohol	3-Hexanol	3-Hexanol		high	700	NA	NA	NA	NA					3-Hexanol	NA
Streptomyces lividans TK24	5	4.758	1.13E+08	0.808	Alcohol	2-Methyl-2,3-pentanediol	2-Methyl-2,3-pentanediol		low	700	NA	NA	NA	NA					2-Methyl-2,3-pentanediol	NA
Streptomyces lividans TK24	6	4.803	102800000	0.735	Alcohol	2-Pentanol, 4-methyl-	2-Pentanol, 4-methyl-		low	700	NA	NA	NA	NA					2-Pentanol, 4-methyl-	NA
Streptomyces lividans TK24	7	4.894	214300000	1.532	Ketone	2-Hydroxy-3-pentanone	2-Hydroxy-3-pentanone	bacterial	high	803	817	-14	my library	NA					2-Hydroxy-3-pentanone	my library
Streptomyces lividans TK24	8	5.574	390900000	2.795	Ketone	2-Pentanone, 4-hydroxy-4-methyl-	2-Pentanone, 4-hydroxy-4-methyl-	Medium	high	834.1	834	0.1	https://dx.doi.org/10.1002/ffj.1479	NA					2-Pentanone, 4-hydroxy-4-methyl-	https://dx.doi.org/10.1002/ffj.1479
Streptomyces lividans TK24	9	6.244	2.98E+08	2.131	Alcohol	1-Hexanol	1-Hexanol	bacterial	high	864.7	865	-0.3	NIST website	NA					1-Hexanol	NIST website
Streptomyces lividans TK24	10	10.198	228800000	1.636	Alcohol	1-Hexanol, 2-ethyl-	1-Hexanol, 2-ethyl-	Medium	high	1025.6	1029	-3.4	https://dx.doi.org/10.1016/j.foodchem.2007.05.047	NA					1-Hexanol, 2-ethyl-	https://dx.doi.org/10.1016/j.foodchem.2007.05.047
Streptomyces lividans TK24	11	12.173	842400000	6.023	Alkanes, -enes, -ynes	Undecane	Undecane	Medium	high	1099.9	1099	0.9	pherobase	NA					Undecane	pherobase
Streptomyces lividans TK24	12	12.255	161500000	1.154	Aldehyde	Nonanal	Nonanal	Medium	high	1103.2	1103	0.2	pherobase	NA					Nonanal	pherobase
Streptomyces lividans TK24	13	12.459	102600000	0.733	Alcohol	Phenylethyl Alcohol	Phenylethyl Alcohol	Medium	high	1111.6	1112	-0.4	NIST website	NA					Phenylethyl Alcohol	NIST website
Streptomyces lividans TK24	14	14.413	2.97E+09	21.199	Terpene	2-Methylisoborneol	2-Methylisoborneol	bacterial	high	1191.6	1197	-5.4	NIST website	NA					2-Methylisoborneol	NIST website
Streptomyces lividans TK24	15	14.621	2.78E+09	19.854	Alkanes, -enes, -ynes	Dodecane	Dodecane	Medium	high	1200.2	1199	1.2	pherobase	NA					Dodecane	pherobase
Streptomyces lividans TK24	16	16.355	127100000	0.909	Alkanes, -enes, -ynes	3-Tetradecene, (E)-	1-tridecene	Medium	high	1292.2	NA	NA	NA	1-tridecene	1292	0.2	NIST library		1-tridecene	NIST library
Streptomyces lividans TK24	17	16.505	2.04E+09	14.568	Alkanes, -enes, -ynes	Tridecane	Tridecane	Medium	high	1300.1	1291	9.1	my library	NA					Tridecane	my library
Streptomyces lividans TK24	18	17.025	150100000	1.073	Alkanes, -enes, -ynes	5,6,7,8,9,10-Hexahydrobenzocyclooctene	5,6,7,8,9,10-Hexahydrobenzocyclooctene	Medium	low	1333.1	NA	NA	NA	NA					5,6,7,8,9,10-Hexahydrobenzocyclooctene	NA
Streptomyces lividans TK24	19	17.093	197900000	1.415	Alkanes, -enes, -ynes	5,6,7,8,9,10-Hexahydrobenzocyclooctene	5,6,7,8,9,10-Hexahydrobenzocyclooctene	Medium	low	1337.4	NA	NA	NA	NA					5,6,7,8,9,10-Hexahydrobenzocyclooctene	NA
Streptomyces lividans TK24	20	18.075	2.93E+08	2.094	Alkanes, -enes, -ynes	Hexadecane	Tetradecane	Medium	high	1399.7	1600	-200.3	pherobase	tetradecane	1399	0.7			Tetradecane	pherobase
Streptomyces lividans TK24	21	18.385	336800000	2.408	Terpene	4a(2H)-Naphthalenol, octahydro-4,8a-dimethyl-,(4.alpha.,4a.alpha.,8a.beta.)-	4a(2H)-Naphthalenol, octahydro-4,8a-dimethyl-,(4.alpha.,4a.alpha.,8a.beta.)-	bacterial	high	1422	1423	-1	NIST website	NA				geosmin	geosmin	NIST website
Streptomyces lividans TK24	22	19.105	878300000	6.279	Alkanes, -enes, -ynes	Cyclododecane	1-dodecane	Medium	high	1473.9	1242	231.9	my library	1-dodecanol	1474	-0.1			1-dodecane	my library
Streptomyces lividans TK24	23	19.466	224300000	1.603	Alkanes, -enes, -ynes	Heptadecane, 2,6-dimethyl-	Pentadecane	Medium	high	1499.9	NA	NA	NA	pentadecane	1500	-0.1			Pentadecane	NA
Streptomyces lividans TK24	24	20.585	129300000	0.925	Ester	Propanoic acid, 2-methyl-, 1-(1,1-dimethylethyl)-2-methyl-1,3-propanediyl ester	Pentanoic acid, 2,2,4-trimethyl-3-carboxyisopropyl, isobutyl ester	Medium	high	1588.7	NA	NA	NA	Pentanoic acid, 2,2,4-trimethyl-3-carboxyisopropyl, isobutyl ester	1581	7.7			Pentanoic acid, 2,2,4-trimethyl-3-carboxyisopropyl, isobutyl ester	NA
Streptomyces parvulus	1	4.219	866200000	4.644	Alkanes, -enes, -ynes	Toluene	Toluene		high	700	NA	NA	NA	NA					Toluene	NA
Streptomyces parvulus	2	5.572	396800000	2.127	Ketone	2-Pentanone, 4-hydroxy-4-methyl-	2-Pentanone, 4-hydroxy-4-methyl-	Medium	high	834	834	0	https://dx.doi.org/10.1002/ffj.1479	NA					2-Pentanone, 4-hydroxy-4-methyl-	https://dx.doi.org/10.1002/ffj.1479
Streptomyces parvulus	3	8.748	102600000	0.55	Alkanes, -enes, -ynes	3-Vinyl-1-cyclobutene	3-Vinyl-1-cyclobutene	bacterial	low	969.2	NA	NA	NA	NA					3-Vinyl-1-cyclobutene	NA
Streptomyces parvulus	4	9.86	101800000	0.546	Alkanes, -enes, -ynes	Cyclooctene, (Z)-	Cyclooctene, (Z)-	Medium	low	1012.8	NA	NA	NA	NA					Cyclooctene, (Z)-	NA
Streptomyces parvulus	5	10.2	689700000	3.697	Alcohol	1-Hexanol, 2-ethyl-	1-Hexanol, 2-ethyl-	Medium	high	1025.6	1029	-3.4	https://dx.doi.org/10.1016/j.foodchem.2007.05.047	NA					1-Hexanol, 2-ethyl-	https://dx.doi.org/10.1016/j.foodchem.2007.05.047
Streptomyces parvulus	6	10.322	4.12E+08	2.209	Alcohol	Benzyl alcohol	Benzyl alcohol	Medium	high	1030.2	1032	-1.8	NIST website	NA					Benzyl alcohol	NIST website
Streptomyces parvulus	7	11.696	2.14E+08	1.147	Alcohol	Benzenemethanol, .alpha.,.alpha.-dimethyl-	Benzenemethanol, .alpha.,.alpha.-dimethyl-	Medium	high	1081.9	1089.6	-7.7	Xu et al. 2003	NA					Benzenemethanol, .alpha.,.alpha.-dimethyl-	Xu et al. 2003
Streptomyces parvulus	8	11.958	919500000	4.93	Ester	Benzoic acid, methyl ester	Benzoic acid, methyl ester	Medium	high	1091.8	1100	-8.2	Xu et al. 2003	NA					Benzoic acid, methyl ester	Xu et al. 2003
Streptomyces parvulus	9	12.254	470300000	2.521	Aldehyde	Nonanal	Nonanal	Medium	high	1103.2	1103	0.2	Pherobase	NA					Nonanal	Pherobase
Streptomyces parvulus	10	12.458	282800000	1.516	Alcohol	Phenylethyl Alcohol	Phenylethyl Alcohol	Medium	high	1111.6	1112	-0.4	NIST website	NA					Phenylethyl Alcohol	NIST website
Streptomyces parvulus	11	13.145	252700000	1.355	other	p-Trimethylsilyloxyphenyl-(trimethylsilyloxy)trimethylsilylacrylate	p-Trimethylsilyloxyphenyl-(trimethylsilyloxy)trimethylsilylacrylate	contaminant	low	1139.7	NA	NA	NA	NA					p-Trimethylsilyloxyphenyl-(trimethylsilyloxy)trimethylsilylacrylate	NA
Streptomyces parvulus	12	13.57	178900000	0.959	Ketone	2,4,6-Cycloheptatrien-1-one	2,4,6-Cycloheptatrien-1-one	bacterial	low	1157.1	1182	-24.9	NIST website	NA				tropone	tropone	NIST website
Streptomyces parvulus	13	13.771	100200000	0.537	Aldehyde	Benzaldehyde, 4-ethyl-	Benzaldehyde, 4-ethyl-	Medium	high	1165.3	1163	2.3	NIST library	NA					Benzaldehyde, 4-ethyl-	NIST library
Streptomyces parvulus	14	14.41	1.23E+09	6.58	Terpene	2-Methylisoborneol	2-Methylisoborneol	bacterial	high	1191.5	1197	-5.5	Supporting info Rabe	NA					2-Methylisoborneol	Supporting info Rabe
Streptomyces parvulus	15	14.617	1.30E+08	0.697	Alkanes, -enes, -ynes	Tetradecane	Dodecane	Medium	high	1200	1399	-199	Pherobase	Dodecane	1199	1			Dodecane	Pherobase
Streptomyces parvulus	16	14.709	224200000	1.202	Aldehyde	Decanal	Decanal	Medium	high	1204.9	1206	-1.1	Xu et al. 2003	NA					Decanal	Xu et al. 2003
Streptomyces parvulus	17	15.44	1.67E+08	0.895	other	2-Fluorobenzoic acid. heptadecyl ester	2-Fluorobenzoic acid. heptadecyl ester	contaminant	low	1243.6	NA	NA	NA	NA					2-Fluorobenzoic acid. heptadecyl ester	NA
Streptomyces parvulus	18	15.804	294300000	1.577	Ketone	Ethanone, 1-(3,4-dimethylphenyl)-	Ethanone, 1-(4-ethylphenyl)-	contaminant	high	1262.9	NA	NA	NA	Ethanone, 1-(4-ethylphenyl)-	1273	-10.1			Ethanone, 1-(4-ethylphenyl)-	NA
Streptomyces parvulus	19	16.059	162200000	0.87	Alkanes, -enes, -ynes	Pentadecane	2,6,11-trimethyl-dodecane	Medium	high	1276.5	1500	-223.5	Pherobase	2,6,11-trimethyl-dodecane	1275	1.5			2,6,11-trimethyl-dodecane	Pherobase
Streptomyces parvulus	20	16.198	107300000	0.575	Ketone	Ethanone, 1-(3,4-dimethylphenyl)-	Ethanone, 1-(4-ethylphenyl)-	Medium	high	1283.8	NA	NA	NA	Ethanone, 1-(4-ethylphenyl)-	1273	10.8			Ethanone, 1-(4-ethylphenyl)-	NA
Streptomyces parvulus	21	16.494	2.65E+08	1.42	Alkanes, -enes, -ynes	4,4-Dipropylheptane	Tridecane	Medium	high	1299.5	NA	NA	NA	Tridecane	1300	-0.5			Tridecane	NA
Streptomyces parvulus	22	16.854	136500000	0.732	Alkanes, -enes, -ynes	Heptadecane	decane, 2,3,5,8-tetramethyl	Medium	high	1322.3	1700	-377.7	Pherobase	decane, 2,3,5,8-tetramethyl	1318	4.3			decane, 2,3,5,8-tetramethyl	Pherobase
Streptomyces parvulus	23	17.024	203300000	1.09	Alkanes, -enes, -ynes	5,6,7,8,9,10-Hexahydrobenzocyclooctene	5,6,7,8,9,10-Hexahydrobenzocyclooctene	Medium	low	1333	NA	NA	NA	NA					5,6,7,8,9,10-Hexahydrobenzocyclooctene	NA
Streptomyces parvulus	24	17.089	439400000	2.355	other	.beta.-D-Glucopyranose, 2-deoxy-2-fluoro-, tetraacetate	.beta.-D-Glucopyranose, 2-deoxy-2-fluoro-, tetraacetate	Medium	low	1337.2	NA	NA	NA	NA					.beta.-D-Glucopyranose, 2-deoxy-2-fluoro-, tetraacetate	NA
Streptomyces parvulus	25	17.358	100600000	0.539	other	3-[(3,3-Dimethyl-1-azetidinyl)imino]-2,2-dimethyl-1-propanol	3-[(3,3-Dimethyl-1-azetidinyl)imino]-2,2-dimethyl-1-propanol	Medium	low	1354.2	NA	NA	NA	NA					3-[(3,3-Dimethyl-1-azetidinyl)imino]-2,2-dimethyl-1-propanol	NA
Streptomyces parvulus	26	17.657	135900000	0.729	Ester	Propanoic acid, 2-methyl-, 3-hydroxy-2,4,4-trimethylpentyl ester	Propanoic acid, 2-methyl-, 2-ethyl-3-hydroxyhexyl ester	Medium	low	1373.2	NA	NA	NA	Propanoic acid, 2-methyl-, 2-ethyl-3-hydroxyhexyl ester	1373	0.2			Propanoic acid, 2-methyl-, 2-ethyl-3-hydroxyhexyl ester	NA
Streptomyces parvulus	27	18.075	351200000	1.883	Alkanes, -enes, -ynes	Tetradecane	Tetradecane	Medium	high	1399.7	1399	0.7	Pherobase	NA					Tetradecane	Pherobase
Streptomyces parvulus	28	18.198	174400000	0.935	Aldehyde	Dodecanal	Dodecanal	Medium	high	1408.5	1401	7.5	my library	NA					Dodecanal	my library
Streptomyces parvulus	29	18.385	756300000	4.054	Terpene	trans-1,10-Dimethyl-trans-9-decalinol	geosmin	bacterial	high	1422	1423	-1	NA	NA				Geosmin	geosmin	NA
Streptomyces parvulus	30	18.741	105500000	0.565	Ketone	5,9-Undecadien-2-one, 6,10-dimethyl-, (Z)-	5,9-Undecadien-2-one, 6,10-dimethyl-, (Z)-	Medium	high	1447.7	1445	2.7	NIST website	NA					5,9-Undecadien-2-one, 6,10-dimethyl-, (Z)-	NIST website
Streptomyces parvulus	31	18.782	152200000	0.816	other	2-Butyloxycarbonyloxy-1,1,10-trimethyl-6,9-epidioxydecalin	2-Butyloxycarbonyloxy-1,1,10-trimethyl-6,9-epidioxydecalin	Medium	low	1450.6	3942	-2491.4	my library	NA					2-Butyloxycarbonyloxy-1,1,10-trimethyl-6,9-epidioxydecalin	my library
Streptomyces parvulus	32	18.973	196300000	1.052	other	Tetradecane, 2,6,10-trimethyl-	2,5-Cyclohexadiene-1,4-dione, 2,6-bis(1,1-dimethylethyl)-	Medium	low	1464.4	NA	NA	NA	2,5-Cyclohexadiene-1,4-dione, 2,6-bis(1,1-dimethylethyl)-	1464	0.4			2,5-Cyclohexadiene-1,4-dione, 2,6-bis(1,1-dimethylethyl)-	NA
Streptomyces parvulus	33	19.105	572600000	3.07	Alcohol	Cyclododecane	1-dodecanol	Medium	high	1473.9	1242	231.9	my library	1-dodecanol	1474	-0.1			1-dodecanol	my library
Streptomyces parvulus	34	19.313	265600000	1.424	Terpene	Heptadecane	Germacrene D	Medium	low	1488.9	1700	-211.1	Pherobase	possibly Germacrene D	1484	4.9			Germacrene D	Pherobase
Streptomyces parvulus	35	19.469	1.07E+09	5.725	Alkanes, -enes, -ynes	Octane, 3-ethyl-	Pentadecane	Medium	high	1500.2	NA	NA	NA	NA					Pentadecane	NA
Streptomyces parvulus	36	19.544	175900000	0.943	Phenol	Phenol, 2,5-bis(1,1-dimethylethyl)-	Phenol, 2,5-bis(1,1-dimethylethyl)-	Medium	high	1506.1	1514	-7.9	NIST website	NA					Phenol, 2,5-bis(1,1-dimethylethyl)-	NIST website
Streptomyces parvulus	37	19.741	226600000	1.215	Ester	Dodecanoic acid, methyl ester	Dodecanoic acid, methyl ester	Medium	high	1521.7	1521	0.7	NIST website	NA					Dodecanoic acid, methyl ester	NIST website
Streptomyces parvulus	38	19.904	118600000	0.636	other	Behenyl chloride	Behenyl chloride	bacterial	low	1534.7	NA	NA	NA	Tetradecane, 2,6,10-trimethyl-	1555	-20.3			2,6,10-trimethyltetradecane	NA
Streptomyces parvulus	39	20.279	1.08E+08	0.579	Alkanes, -enes, -ynes	Pentadecane, 2-methyl-	Pentadecane, 2-methyl-	Medium	high	1564.4	1564	0.4	NIST website	NA					Pentadecane, 2-methyl-	NIST website
Streptomyces parvulus	40	20.581	100300000	0.538	Ester	Propanoic acid, 2-methyl-, 1-(1,1-dimethylethyl)-2-methyl-1,3-propanediyl ester	Pentanoic acid, 2,2,4-trimethyl-3-carboxyisopropyl, isobutyl ester	Medium	high	1588.3	1603	-14.7	my library	Pentanoic acid, 2,2,4-trimethyl-3-carboxyisopropyl, isobutyl ester	1581	7.3			Pentanoic acid, 2,2,4-trimethyl-3-carboxyisopropyl, isobutyl ester	my library
Streptomyces parvulus	41	20.632	110800000	0.594	Alkanes, -enes, -ynes	Hexadecen-1-ol, trans-9-	Cetene	bacterial	low	1592.4	1863	-270.6	https://dx.doi.org/10.1590/S0103-50532000000600007	Cetene	1588	4.4	https://dx.doi.org/10.1002/ffj.1495		Cetene	https://dx.doi.org/10.1002/ffj.1495
Streptomyces parvulus	42	20.687	291300000	1.561	Ester	2-Ethylhexyl 2-ethylhexanoate	2-Ethylhexyl 2-ethylhexanoate	Medium	low	1596.7	NA	NA	NA	NA					2-Ethylhexyl 2-ethylhexanoate	NA
Streptomyces parvulus	43	20.724	287100000	1.539	Alkanes, -enes, -ynes	Heptadecane	Hexadecane	Medium	high	1599.7	1700	-100.3	Pherobase	hexadecane	1600	-0.3			Hexadecane	Pherobase
Streptomyces parvulus	44	20.874	1.53E+08	0.82	other	2,2,3,3-Tetramethylcyclopropanecarboxylic acid, 1-butylhexyl ester	2,2,3,3-Tetramethylcyclopropanecarboxylic acid, 1-butylhexyl ester	bacterial	low	1612.4	NA	NA	NA	NA					2,2,3,3-Tetramethylcyclopropanecarboxylic acid, 1-butylhexyl ester	NA
Streptomyces parvulus	45	21.023	6.83E+08	3.661	Phenol	2,6-Bis(1,1-dimethylethyl)-4-(1-oxopropyl)phenol	2,6-Bis(1,1-dimethylethyl)-4-(1-oxopropyl)phenol	Medium	low	1625.1	1644	-18.9	Pherobase RTX-5	NA					2,6-Bis(1,1-dimethylethyl)-4-(1-oxopropyl)phenol	Pherobase RTX-5
Streptomyces parvulus	46	21.085	107300000	0.575	Ester	Cyclopropanecarboxylic-2,2,3,3-tetramethyl acid,-(1-ethyl-octyl) ester	Cyclopropanecarboxylic-2,2,3,3-tetramethyl acid,-(1-ethyl-octyl) ester	Medium	low	1630.4	NA	NA	NA	NA					Cyclopropanecarboxylic-2,2,3,3-tetramethyl acid,-(1-ethyl-octyl) ester	NA
Streptomyces parvulus	47	21.319	215300000	1.154	Terpene	Cyclohexanemethanol, 4-ethenyl-.alpha.,.alpha.,4-trimethyl-3-(1-methylethenyl)-, [1R-(1.alpha.,3.alpha.,4.beta.)]-	Cyclohexanemethanol, 4-ethenyl-.alpha.,.alpha.,4-trimethyl-3-(1-methylethenyl)-, [1R-(1.alpha.,3.alpha.,4.beta.)]-	bacterial	low	1650.4	1549	101.4	NIST website	NA				alpha-elemol	alpha-elemol	NIST website
Streptomyces parvulus	48	21.466	209200000	1.122	other	Isobutyl tetradecyl carbonate	Isobutyl tetradecyl carbonate	bacterial	low	1662.9	1459	203.9	my library	NA					Isobutyl tetradecyl carbonate	my library
Streptomyces parvulus	49	21.894	563100000	3.019	Alkanes, -enes, -ynes	Perhydrocyclopropa[e]azulene-4,5,6-triol, 1,1,4,6-tetramethyl	Heptadecane	Medium	high	1699.4	NA	NA	NA	heptadecane	1700	-0.6			Heptadecane	NA
Streptomyces parvulus	50	22.027	144100000	0.772	Ester	2-Octyl benzoate	2-Octyl benzoate	Medium	low	1711.5	NA	NA	NA	NA					2-Octyl benzoate	NA
Streptomyces parvulus	51	22.142	491700000	2.636	Ester	Methyl tetradecanoate	Methyl tetradecanoate	Medium	high	1722	1719	3	Choi 2003	NA					Methyl tetradecanoate	Choi 2003
Streptomyces parvulus	52	22.387	180600000	0.968	Alkanes, -enes, -ynes	Heptacosane	Heptacosane	Medium	low	1744.4	426	1318.4	NIST website	NA					Heptacosane	NIST website
Streptomyces parvulus	53	24.265	1.44E+09	7.703	Ester	Hexadecanoic acid, methyl ester	Hexadecanoic acid, methyl ester	Medium	high	1923.3	1925	-1.7	He et al.	NA					Hexadecanoic acid, methyl ester	He et al.
Streptomyces parvulus	54	26.195	828600000	4.442	other	2-Ethylhexyl methyl isophthalate	2-Ethylhexyl methyl isophthalate	Medium	low	NA	NA	NA	NA	NA					2-Ethylhexyl methyl isophthalate	NA
